# Supplementary material for: In depth characterization of midbrain organoids derived from wild type iPSC lines
Source: PLoS One. 2023 Oct 20;18(10):e0292926. doi: 10.1371/journal.pone.0292926 (PMC10588847; doi:10.1371/journal.pone.0292926)
Supplement: S1 Data — (CSV) [file pone.0292926.s001.csv]

Gene Symbol	WT5659(268A)_1	WT5659(268A)_2	WT5659(268A)_3	WT(JB)_1	WT(JB)_2	WT(JB)_3	WT(PCS)_1	WT(PCS)_2	WT(PCS)_3
MARCH1	1470	1362	1466	1115	1005	1152	1208	1138	2175
MARC1	229	288	223	266	240	271	247	215	272
MARCH2	215	222	270	228	248	315	248	262	201
MARC2	245	322	252	98	65	77	111	115	64
MARCH3	158	201	147	104	101	93	56	78	133
MARCH4	684	570	861	730	868	964	468	482	877
MARCH5	1740	1665	1452	1752	1560	1593	1462	1485	2101
MARCH6	9981	8987	8448	10832	9430	9162	8774	9937	12355
MARCH7	3864	3461	3393	3537	3229	3286	2956	2835	3468
MARCH8	985	1083	1118	1256	1309	1412	1251	1341	1619
MARCH9	319	321	358	484	517	599	463	450	628
MARCH10	1	0	0	6	5	8	18	8	20
MARCH11	15	9	8	38	38	53	22	20	16
SEPT1	17	18	24	8	19	14	24	22	13
SEPT2	16910	18665	15129	12388	11963	12063	16161	16413	17610
SEPT3	24039	21112	20740	35167	32380	35463	21771	20691	24796
SEPT4	239	267	277	362	357	436	231	230	299
SEPT5	1003	1053	1303	2443	2753	3230	1878	1983	2716
SEPT6	1687	1477	1677	2216	2014	2230	1475	1427	2337
SEPT7	8744	7976	7716	8873	7669	8283	9245	8634	13425
SEPT8	1028	940	941	1447	1438	1575	1098	1102	1229
SEPT9	806	1089	1336	2108	1819	2447	2435	2651	3060
SEPT10	884	815	697	1287	1203	1200	1137	1237	1297
SEPT11	16049	14743	13711	17758	15269	14432	8702	8944	13730
SEPT12	10	15	12	20	24	17	15	9	7
SEPT14	0	0	0	0	0	0	0	0	0
DEC1	0	0	1	5	1	1	6	4	6
A1BG	15	15	23	34	21	22	25	27	34
A1BG-AS1	18	19	27	36	34	32	49	52	46
A1CF	3	3	8	7	6	7	1	6	7
A2M	34	53	49	21	20	21	14	26	311
A2M-AS1	21	39	23	114	154	132	7	19	9
A2ML1	18	22	11	33	38	47	64	58	17
A2ML1-AS1	0	0	0	0	0	0	0	0	0
A2ML1-AS2	0	0	0	0	0	0	0	0	0
A2MP1	21	16	10	16	19	14	9	20	21
A3GALT2	0	0	0	2	1	2	0	1	3
A4GALT	1	2	0	2	3	3	1	4	7
A4GNT	1	1	1	4	0	1	8	14	4
AAAS	1223	1586	1583	1295	1466	1696	2159	2271	1631
AACS	309	350	377	705	701	731	557	594	639
AACSP1	44	69	44	20	23	19	24	21	55
AADAC	0	0	0	0	0	0	1	0	1
AADACL2	0	0	0	0	0	0	0	0	0
AADACL2-AS1	0	0	0	0	0	0	0	0	0
AADACL3	0	0	0	0	0	0	0	0	1
AADACL4	0	0	1	0	0	0	0	0	0
AADACP1	0	0	0	0	0	0	1	0	3
AADAT	440	307	287	893	830	835	726	748	808
AAGAB	1338	1245	1050	1198	1032	1169	2036	2050	2639
AAK1	3236	2472	2780	2723	2406	2428	2061	2197	2709
AAMDC	80	88	80	68	66	84	71	65	87
AAMP	926	1239	1412	1261	1269	1464	1901	1969	1740
AANAT	2	0	0	1	2	4	3	2	10
AAR2	566	608	618	758	724	797	855	831	1190
AARD	40	34	31	16	21	34	13	10	8
AARS	6631	7133	7403	3712	3876	4669	7309	7477	4730
AARS2	182	238	240	341	351	384	345	419	340
AARSD1	69	72	72	50	27	46	42	60	48
AARSP1	0	0	0	0	0	0	0	0	0
AASDH	879	750	727	679	574	615	555	499	516
AASDHPPT	2715	2264	2281	3097	2808	3021	2124	1955	2789
AASS	863	810	796	1163	1278	1242	980	1062	828
AATBC	12	9	19	50	78	74	33	34	34
AATF	742	767	769	891	804	892	778	806	854
AATK	5	4	14	52	45	83	97	108	73
ABALON	2	1	1	4	2	3	8	8	7
ABAT	8645	10198	8366	6822	7967	7747	11148	10912	11193
ABBA01000935.2	0	0	0	0	1	1	3	1	2
ABBA01006766.1	0	0	0	0	0	0	0	0	0
ABCA1	4589	5340	4642	1408	1658	1380	2556	2947	1889
ABCA10	12	8	1	21	16	20	26	23	27
ABCA11P	21	11	21	17	27	27	20	19	41
ABCA12	18	16	13	52	67	58	13	10	46
ABCA13	33	113	48	5	6	7	18	25	47
ABCA17P	34	30	34	36	32	41	17	20	20
ABCA2	517	641	768	848	1072	1230	1430	1618	853
ABCA3	655	825	957	1382	1607	1900	1744	1969	1589
ABCA4	1	1	2	6	9	5	3	4	23
ABCA5	2439	1517	1736	1166	1160	1239	1451	1678	1018
ABCA6	3	2	1	8	3	9	14	12	5
ABCA7	107	116	166	86	138	146	150	163	154
ABCA8	1215	1461	1090	92	105	139	525	660	79
ABCA9	50	41	19	37	35	36	14	24	21
ABCA9-AS1	0	0	0	0	0	0	0	0	0
ABCB1	9	4	1	19	10	8	35	47	89
ABCB10	367	283	331	534	461	524	361	406	505
ABCB10P1	0	0	0	2	0	0	0	1	0
ABCB10P3	0	0	0	0	0	0	0	0	1
ABCB10P4	0	0	1	0	0	1	0	0	0
ABCB11	29	42	33	26	31	26	14	1	20
ABCB4	21	38	36	20	21	14	29	26	42
ABCB5	0	0	0	2	2	0	0	0	5
ABCB6	90	80	102	85	91	90	90	121	77
ABCB7	788	897	647	461	397	407	500	494	651
ABCB8	345	341	502	467	547	637	595	694	490
ABCB9	112	120	156	218	211	250	182	234	236
ABCC1	526	419	488	697	670	712	1166	1243	1222
ABCC10	286	315	388	406	482	503	552	613	540
ABCC11	60	50	56	22	31	25	58	61	27
ABCC12	3	1	2	0	0	2	0	5	1
ABCC13	0	1	0	2	0	0	0	0	1
ABCC2	11	18	12	19	17	19	20	17	21
ABCC3	1	3	1	1	3	1	5	11	6
ABCC4	305	368	280	456	476	484	440	422	980
ABCC5	2639	1966	2692	4525	4601	4637	3222	3276	4153
ABCC5-AS1	0	0	1	0	0	0	0	0	0
ABCC6	3	11	6	14	8	13	9	18	14
ABCC6P1	3	1	2	2	1	0	4	3	1
ABCC6P2	1	0	0	0	0	1	3	2	2
ABCC8	179	183	283	234	346	302	177	207	244
ABCC9	118	133	73	26	31	11	16	44	18
ABCD1	8	22	22	36	46	38	95	86	80
ABCD1P2	0	0	0	0	0	0	0	0	0
ABCD1P3	0	0	0	0	0	0	0	0	0
ABCD1P4	0	0	0	0	0	0	0	1	0
ABCD1P5	0	0	0	0	0	0	0	0	1
ABCD2	220	204	117	417	303	369	275	312	154
ABCD3	1813	1641	1616	2438	2224	2213	2025	2070	2269
ABCD4	1033	1102	1387	892	969	1088	1491	1678	1193
ABCE1	2587	2490	2460	1898	1766	1878	2002	1772	1650
ABCF1	1457	1651	1686	1639	1697	1860	2112	2201	2072
ABCF2	962	940	1000	1140	1113	1234	1283	1287	1398
ABCF2P1	3	7	5	3	2	4	1	1	2
ABCF2P2	0	0	0	1	0	0	0	0	0
ABCF3	669	794	837	754	825	870	975	1086	945
ABCG1	763	1094	863	257	283	293	462	485	388
ABCG2	29	39	46	0	1	3	10	10	2
ABCG4	71	51	73	164	160	152	128	132	175
ABCG5	2	2	1	5	5	5	8	5	3
ABCG8	1	1	1	2	0	1	4	3	0
ABHD1	26	31	28	10	10	7	26	22	5
ABHD10	2004	2331	1930	1166	1119	1225	1117	1126	1213
ABHD11	67	84	83	85	83	95	133	131	126
ABHD11-AS1	1	1	2	0	0	0	0	0	0
ABHD12	541	623	584	816	825	955	1189	1293	885
ABHD12B	16	14	11	3	5	6	11	9	3
ABHD13	629	551	573	479	467	420	444	437	588
ABHD14A	50	61	59	104	105	110	117	117	155
ABHD14A-ACY1	1	1	0	0	1	0	2	1	2
ABHD14B	72	78	88	99	98	134	188	198	140
ABHD15	156	167	132	73	80	63	184	232	116
ABHD15-AS1	0	0	0	0	0	0	0	0	0
ABHD16A	34	29	39	45	42	33	44	43	43
ABHD16B	0	0	0	0	0	0	0	0	0
ABHD17A	106	124	179	257	314	326	305	322	316
ABHD17AP1	0	0	5	1	3	2	1	4	0
ABHD17AP3	0	1	0	1	0	0	0	3	0
ABHD17AP4	0	0	0	0	0	0	0	0	0
ABHD17AP5	0	1	0	0	0	0	0	0	0
ABHD17AP6	0	0	0	0	0	0	1	0	0
ABHD17AP7	0	0	0	0	0	0	0	0	0
ABHD17AP8	0	0	0	0	0	0	0	0	0
ABHD17AP9	0	0	0	0	0	0	0	0	0
ABHD17B	613	511	552	737	683	687	516	460	686
ABHD17C	875	750	738	882	898	942	761	839	604
ABHD18	585	524	526	335	323	333	361	364	343
ABHD2	2493	2365	2488	2638	2808	2764	3126	3447	3253
ABHD3	588	525	563	825	857	796	379	441	517
ABHD4	2010	2697	2212	681	790	818	2105	2265	1328
ABHD5	567	600	483	384	389	376	622	636	453
ABHD6	767	870	777	335	374	461	291	312	437
ABHD8	27	52	46	67	59	102	99	108	78
ABI1	2050	1891	1638	1779	1655	1651	2127	2288	2045
ABI1P1	0	0	0	0	0	0	0	0	0
ABI2	8583	7810	7071	8096	7334	7394	6606	6749	8230
ABI3	0	0	0	1	0	2	0	1	0
ABI3BP	239	208	224	52	39	46	94	118	71
ABITRAM	800	741	633	603	577	665	1041	1030	905
ABITRAMP1	0	0	0	0	0	0	0	0	0
ABL1	1271	1501	1522	1931	1999	2180	2152	2198	2434
ABL2	1462	1179	1227	1136	967	954	821	910	1276
ABLIM1	3183	3234	2406	3382	3635	3498	1833	1511	1997
ABLIM2	72	68	74	311	305	310	298	342	463
ABLIM3	865	489	775	1769	1744	1978	882	874	1281
ABO	1	0	0	7	5	2	4	7	7
ABR	2015	1940	2391	4207	4493	5076	3992	4229	4753
ABRA	1	0	0	0	0	2	0	0	0
ABRACL	96	77	105	314	307	351	124	146	303
ABRAXAS1	116	106	97	166	149	164	203	207	249
ABRAXAS2	818	825	788	761	734	744	756	727	909
ABT1	247	260	249	272	286	292	316	321	424
ABT1P1	0	0	0	0	0	0	0	0	0
ABTB1	32	42	46	45	50	56	39	44	70
ABTB2	209	193	266	505	435	485	344	326	399
AC000032.1	0	0	0	0	0	0	0	0	0
AC000035.1	0	0	0	0	0	0	0	0	0
AC000036.1	1	1	0	0	1	0	2	1	2
AC000041.1	0	0	0	0	0	0	0	0	0
AC000058.1	2	1	0	1	0	0	1	0	2
AC000061.1	0	0	0	0	0	0	1	0	0
AC000067.1	0	0	0	0	0	0	0	0	0
AC000068.1	41	35	49	47	52	54	43	36	50
AC000068.2	4	6	10	6	3	6	3	2	4
AC000068.3	0	0	0	0	0	0	0	0	0
AC000077.1	0	0	0	0	0	0	0	0	0
AC000078.1	2	1	1	2	0	0	1	3	2
AC000081.1	0	0	0	0	0	0	0	0	0
AC000089.1	25	28	28	19	22	17	18	16	23
AC000095.1	0	0	0	0	0	0	0	0	0
AC000095.2	12	7	11	21	20	17	6	10	12
AC000099.1	0	0	0	0	0	0	0	0	0
AC000111.1	0	0	0	0	0	0	0	0	0
AC000111.2	0	0	0	0	0	0	0	0	0
AC000120.1	18	22	22	15	13	9	5	15	12
AC000123.1	27	26	23	20	15	10	17	14	14
AC000123.2	16	20	12	5	5	5	4	3	10
AC000123.3	185	135	159	76	69	79	66	64	69
AC000124.1	0	1	0	0	0	0	0	0	0
AC000362.1	0	0	0	0	0	0	0	0	0
AC000367.1	1	1	0	0	0	0	0	0	0
AC000372.1	1	2	0	1	1	0	1	0	0
AC000374.1	0	0	0	0	0	0	0	0	0
AC000403.1	3	0	2	17	13	8	9	4	4
AC001226.1	3	0	0	2	7	4	1	2	4
AC001226.2	43	45	35	24	29	20	18	18	26
AC002044.1	0	0	0	0	0	0	0	0	0
AC002044.2	0	0	0	0	0	0	0	0	0
AC002044.3	0	0	1	0	0	0	0	0	0
AC002056.1	8	6	4	5	3	9	3	3	3
AC002056.2	1	0	0	0	0	0	2	3	3
AC002059.1	0	2	0	2	2	0	0	1	3
AC002059.2	0	0	1	0	0	0	0	0	1
AC002064.1	5	2	2	1	0	0	4	4	6
AC002064.2	22	21	15	14	21	7	15	28	25
AC002064.3	0	1	0	0	0	0	0	1	0
AC002066.1	0	0	0	0	0	0	0	0	0
AC002069.1	0	1	0	0	0	0	1	0	4
AC002069.2	0	0	0	0	0	0	0	0	0
AC002069.3	0	0	0	0	0	0	0	0	0
AC002070.1	2	1	1	2	0	2	2	0	2
AC002075.1	0	0	0	0	0	0	0	0	0
AC002075.2	0	2	3	1	3	5	2	1	2
AC002076.1	0	0	0	0	0	0	0	0	0
AC002076.2	0	0	1	0	0	0	0	0	0
AC002090.1	0	0	0	0	0	0	0	0	0
AC002091.1	0	0	0	0	0	0	0	0	0
AC002091.2	0	0	0	0	0	0	0	0	0
AC002094.1	0	0	0	0	0	0	0	0	0
AC002094.2	0	0	0	0	0	0	0	0	0
AC002094.3	0	0	0	0	0	0	0	0	0
AC002094.4	5	5	5	12	16	9	14	13	15
AC002094.5	14	14	20	11	14	22	59	73	45
AC002101.1	0	0	0	1	0	0	0	1	1
AC002115.1	0	4	1	0	1	0	5	3	2
AC002116.1	0	0	0	0	0	0	0	0	0
AC002116.2	2	3	0	1	0	4	2	2	1
AC002127.1	0	0	0	0	1	0	0	0	0
AC002128.1	1	0	1	12	12	5	12	9	16
AC002128.2	0	0	0	0	0	1	0	0	0
AC002306.1	1	1	0	1	0	0	2	1	0
AC002310.1	46	50	46	61	53	61	51	49	66
AC002310.2	0	1	0	0	0	0	0	0	0
AC002310.3	10	17	15	5	4	3	3	5	5
AC002310.4	0	0	0	0	0	0	0	0	0
AC002310.5	13	10	16	11	17	11	10	12	22
AC002347.1	0	2	0	3	2	0	3	0	2
AC002347.2	0	1	0	0	1	1	0	1	0
AC002350.1	0	3	1	1	2	2	4	4	4
AC002351.1	2	1	1	0	3	5	10	11	2
AC002366.1	0	0	0	0	0	0	0	0	0
AC002367.1	1	0	0	1	0	0	0	0	0
AC002368.1	0	2	1	1	0	0	1	1	3
AC002375.1	0	1	0	0	0	0	0	0	1
AC002378.1	0	0	0	0	0	0	0	0	0
AC002381.1	0	0	0	0	0	0	0	0	0
AC002383.1	0	0	0	0	2	0	2	1	2
AC002386.1	0	0	0	0	0	0	0	0	0
AC002398.1	0	3	1	0	1	1	1	3	3
AC002398.2	0	0	0	0	0	0	0	0	0
AC002400.1	11	14	3	2	3	0	1	11	6
AC002401.1	1	1	1	1	1	0	1	1	3
AC002401.2	5	2	1	3	4	4	1	5	2
AC002401.3	8	4	8	11	4	6	1	3	2
AC002401.4	0	0	0	0	0	0	0	0	0
AC002407.1	1	0	1	1	1	0	1	2	4
AC002428.1	0	0	0	0	0	0	0	0	0
AC002428.2	0	0	0	0	0	0	0	0	1
AC002429.1	0	0	0	0	0	0	0	0	0
AC002429.2	3	16	6	7	1	7	12	13	3
AC002451.1	5	4	2	2	2	2	0	1	3
AC002451.2	0	2	0	0	0	0	0	0	0
AC002454.1	9	12	14	5	0	4	8	10	26
AC002456.1	33	50	24	21	17	23	20	13	26
AC002456.2	0	0	0	0	0	0	0	0	0
AC002460.1	0	0	0	0	0	0	0	0	0
AC002463.1	1	0	2	0	0	0	0	0	0
AC002464.1	0	0	0	0	0	0	0	0	0
AC002465.1	0	0	0	0	0	0	0	0	0
AC002467.1	27	38	30	21	11	28	56	33	49
AC002470.1	8	11	11	9	7	9	27	14	14
AC002472.1	0	1	4	0	1	1	1	1	0
AC002472.2	0	0	0	0	0	0	0	0	0
AC002472.3	0	0	1	4	1	0	0	0	1
AC002472.4	0	0	2	0	0	0	0	0	0
AC002480.1	1	0	0	1	3	2	4	1	2
AC002480.2	0	0	1	0	0	0	2	0	1
AC002486.1	0	0	0	0	2	0	0	1	0
AC002486.2	0	0	0	0	0	0	0	0	0
AC002487.1	0	0	0	0	0	0	0	0	0
AC002504.1	0	0	0	0	0	0	0	1	0
AC002511.1	0	0	0	0	1	0	0	0	0
AC002511.2	0	0	0	0	0	0	0	0	0
AC002511.3	0	0	0	0	0	0	0	0	0
AC002519.1	0	0	1	1	1	0	1	0	3
AC002519.2	13	14	14	0	3	5	2	3	2
AC002524.1	2	8	5	8	9	11	7	2	4
AC002525.1	15	19	10	2	7	3	2	4	2
AC002540.1	0	0	0	1	0	1	0	1	0
AC002542.1	0	0	2	1	0	3	0	0	1
AC002543.1	0	2	1	0	1	0	0	1	1
AC002545.1	0	0	1	2	1	0	0	0	0
AC002546.1	0	0	0	0	0	0	0	0	0
AC002550.1	0	0	0	0	0	0	0	1	0
AC002550.2	22	19	15	21	13	16	10	14	17
AC002551.1	1	0	1	0	0	0	0	0	1
AC002553.1	61	65	40	10	11	14	18	22	23
AC002553.2	11	7	6	11	3	5	10	6	18
AC002558.1	3	3	3	2	2	1	2	1	1
AC002558.2	0	1	2	1	3	0	0	2	1
AC002558.3	0	2	1	0	1	2	0	0	1
AC002563.1	2	0	4	4	0	5	1	1	3
AC002984.1	3	1	1	0	1	1	1	4	0
AC002985.1	0	0	0	0	0	0	0	0	0
AC002996.1	0	0	0	0	0	0	0	0	0
AC003001.1	15	17	8	8	7	5	3	4	10
AC003001.2	1	3	0	3	2	2	0	2	1
AC003002.1	0	0	0	0	0	0	0	0	0
AC003002.2	5	5	7	7	6	11	3	1	9
AC003002.3	11	12	15	2	7	6	2	10	3
AC003005.1	0	0	0	0	0	0	0	0	0
AC003005.2	4	2	1	11	10	6	5	7	4
AC003006.1	0	0	0	0	0	0	0	0	0
AC003009.1	0	0	0	0	0	0	0	0	0
AC003035.1	2	1	0	3	2	1	2	8	2
AC003035.2	0	0	0	0	1	0	0	1	1
AC003043.1	0	0	0	0	0	0	1	0	0
AC003045.1	0	0	0	0	0	0	0	0	0
AC003070.1	0	0	1	0	1	0	0	0	0
AC003070.2	0	0	0	0	0	0	0	0	0
AC003071.1	0	1	1	1	0	0	0	0	0
AC003071.2	0	0	0	0	0	0	0	0	0
AC003072.1	27	27	35	28	35	37	22	32	43
AC003080.1	4	0	0	0	0	0	0	0	0
AC003084.1	0	0	0	1	0	1	1	1	0
AC003087.1	0	0	0	0	0	0	0	0	0
AC003092.1	0	0	0	0	0	0	1	4	1
AC003092.2	0	0	0	0	0	0	0	0	0
AC003098.1	1	1	0	0	0	1	0	0	0
AC003101.1	0	0	0	0	0	0	0	0	0
AC003101.2	0	0	0	0	0	0	0	0	0
AC003101.3	0	0	0	0	0	0	0	0	0
AC003102.1	20	14	15	46	44	44	35	54	63
AC003112.1	781	828	1182	1116	1219	1497	1373	1482	955
AC003659.1	0	0	0	0	0	0	0	0	1
AC003665.1	212	231	328	235	345	392	457	536	346
AC003666.1	0	0	0	1	1	0	1	1	0
AC003669.1	0	0	0	0	0	0	0	0	0
AC003681.1	337	264	265	170	120	124	167	194	177
AC003682.1	15	12	12	8	13	10	4	6	7
AC003684.1	0	0	0	0	0	0	0	0	0
AC003685.1	0	0	0	0	0	0	0	0	0
AC003685.2	0	0	0	0	0	0	0	0	0
AC003686.1	0	0	0	0	0	0	0	0	0
AC003687.1	0	0	0	0	0	0	0	0	0
AC003688.1	0	0	0	0	0	0	0	0	0
AC003688.2	0	0	0	0	0	0	0	0	0
AC003956.1	4	3	4	2	10	7	3	10	7
AC003957.1	0	0	0	0	0	0	0	0	0
AC003958.1	0	0	0	0	0	0	0	0	0
AC003958.2	0	0	0	0	0	0	0	0	0
AC003965.1	1	5	5	4	10	10	8	7	6
AC003965.2	0	0	0	0	0	0	0	0	0
AC003973.1	0	0	0	0	0	0	0	0	0
AC003973.2	4	2	9	34	45	25	27	24	53
AC003975.1	0	0	0	0	0	0	0	0	0
AC003982.1	0	0	0	0	0	0	0	0	0
AC003984.1	0	1	0	0	0	0	0	0	0
AC003985.1	1	0	0	0	1	0	0	0	0
AC003986.1	6	0	0	1	0	4	65	144	15
AC003986.2	2	1	1	0	0	0	0	1	2
AC003986.3	2	0	1	1	0	1	2	0	0
AC003988.1	0	0	0	0	0	0	0	0	0
AC003989.1	0	0	0	0	0	1	0	1	0
AC003989.2	1	1	0	0	2	0	0	0	0
AC003991.1	1	2	1	1	2	2	1	2	4
AC003991.2	2	6	1	4	1	0	5	4	4
AC003992.1	0	0	0	0	0	0	0	0	0
AC004000.1	0	1	1	0	0	0	0	0	0
AC004004.1	0	0	0	0	0	0	0	0	0
AC004006.1	1	0	0	0	1	0	0	0	0
AC004009.1	0	0	0	0	0	0	0	0	0
AC004009.2	0	0	0	0	0	0	0	0	0
AC004009.3	0	0	0	0	0	0	0	0	0
AC004012.1	0	4	1	0	0	0	0	1	0
AC004014.1	0	0	0	0	0	0	0	0	0
AC004014.2	0	0	0	0	0	0	0	0	0
AC004022.1	0	0	0	0	0	0	0	0	0
AC004022.2	0	0	0	0	0	0	0	0	0
AC004023.1	13	6	16	19	15	18	4	4	19
AC004024.1	2	0	3	1	2	2	2	1	1
AC004034.1	10	7	6	1	2	2	4	4	3
AC004039.1	56	29	33	19	11	11	6	14	19
AC004052.1	0	0	0	0	0	0	0	0	0
AC004053.1	0	1	0	1	0	0	0	0	1
AC004054.1	0	0	0	0	0	0	0	1	0
AC004057.1	10	15	18	16	18	17	16	17	19
AC004062.1	0	0	0	0	0	0	0	0	0
AC004063.1	0	0	0	0	0	0	0	0	0
AC004066.1	1	1	0	0	0	0	0	0	1
AC004066.2	6	7	4	4	1	2	2	3	1
AC004067.1	11	11	4	4	9	10	12	9	27
AC004069.1	6	16	7	8	27	14	37	31	42
AC004069.2	1	0	0	0	0	0	0	0	0
AC004074.1	0	0	0	0	0	0	0	0	0
AC004076.1	3	8	6	0	3	1	2	3	3
AC004076.2	62	64	62	85	66	77	74	67	119
AC004080.1	1	1	0	0	0	0	0	0	0
AC004080.2	0	0	0	0	0	0	1	0	0
AC004080.3	0	0	0	0	0	0	0	0	0
AC004080.4	0	0	0	0	0	0	0	0	0
AC004080.5	0	0	0	0	0	0	0	0	0
AC004080.6	0	0	0	0	0	0	0	0	0
AC004083.1	3	1	0	0	0	2	0	0	0
AC004086.1	16104	18274	15807	17957	15804	17312	17525	17061	21235
AC004112.1	4	4	5	17	20	24	7	9	16
AC004129.1	1	0	0	0	0	0	0	0	0
AC004129.2	0	0	0	0	0	0	0	0	0
AC004130.1	4	6	7	11	16	6	7	6	12
AC004134.1	1	0	1	0	0	0	1	0	0
AC004147.1	1	0	0	1	0	0	0	1	0
AC004147.2	37	37	24	34	23	24	10	18	3
AC004147.3	0	1	0	0	0	0	0	0	0
AC004147.4	0	1	0	0	0	0	0	0	0
AC004147.5	0	0	0	0	0	0	0	0	0
AC004148.1	0	1	1	0	0	0	0	0	0
AC004148.2	250	189	249	289	225	242	199	220	278
AC004151.1	20	18	21	30	44	59	61	45	46
AC004156.1	39	60	73	86	81	118	103	122	111
AC004156.2	3	2	2	3	6	5	3	10	6
AC004158.1	90	47	58	489	409	397	175	116	56
AC004160.1	19	26	18	12	14	11	4	3	5
AC004160.2	1	3	1	0	1	1	1	0	0
AC004217.1	0	0	0	0	0	0	0	0	0
AC004217.2	1	2	0	0	0	0	0	0	0
AC004221.1	5	9	6	10	5	12	9	11	9
AC004223.1	2	1	0	0	0	1	0	0	0
AC004223.2	2	3	0	2	3	3	1	0	4
AC004223.3	0	0	0	0	0	0	0	0	0
AC004223.4	4	1	2	8	4	6	0	4	13
AC004224.1	0	1	0	0	2	0	0	0	0
AC004224.2	0	0	0	0	0	0	0	0	0
AC004231.1	1	5	4	0	3	0	4	2	4
AC004231.3	0	0	0	1	0	0	0	0	0
AC004232.1	0	0	0	0	0	0	0	0	0
AC004232.2	12	22	23	10	9	18	9	11	14
AC004233.1	0	1	2	0	3	0	1	0	2
AC004233.2	2	4	2	6	6	9	10	6	21
AC004233.3	0	0	0	0	1	2	0	0	1
AC004241.1	10	10	11	6	11	17	18	14	15
AC004241.2	2	2	3	2	4	2	2	1	4
AC004241.3	2	3	3	7	3	4	4	4	2
AC004241.4	1	1	2	4	2	1	2	1	1
AC004241.5	10	6	6	10	16	5	10	4	9
AC004253.1	30	14	24	16	13	16	12	23	26
AC004253.2	0	0	0	0	0	0	0	0	0
AC004257.1	2	0	2	2	1	0	1	2	2
AC004263.1	1	0	1	1	0	0	4	5	4
AC004264.1	0	1	0	0	0	0	2	0	0
AC004264.2	14	18	20	10	15	14	11	17	9
AC004381.1	1	1	0	1	0	3	0	0	1
AC004381.2	13	11	18	2	11	3	6	5	4
AC004383.1	20	14	14	13	16	19	12	10	7
AC004386.1	0	0	0	0	0	0	0	0	0
AC004386.2	0	0	0	0	0	0	0	0	0
AC004408.1	0	0	0	0	0	1	0	0	0
AC004408.2	1	1	2	2	1	0	0	0	0
AC004415.1	0	0	0	0	0	0	0	0	0
AC004448.1	0	0	0	0	0	0	0	0	0
AC004448.2	12	11	14	19	15	19	11	13	16
AC004448.3	0	0	0	0	0	0	0	0	0
AC004449.1	2	6	4	2	6	5	2	4	8
AC004453.1	68	89	80	64	52	76	63	68	61
AC004453.2	19	8	15	17	16	12	9	9	12
AC004461.1	0	1	1	0	3	0	1	1	1
AC004461.2	4	3	4	5	2	5	4	4	7
AC004466.1	2	3	0	1	1	0	0	2	1
AC004466.2	0	0	0	1	1	1	0	1	0
AC004466.3	1	5	5	1	2	1	0	1	0
AC004467.1	1	1	0	0	0	1	0	0	0
AC004470.1	0	0	0	0	0	0	0	0	0
AC004471.1	0	2	0	0	0	1	3	5	3
AC004471.2	4	0	4	0	0	4	0	9	7
AC004475.1	368	356	432	542	537	590	481	543	692
AC004477.1	27	35	26	25	21	28	38	37	57
AC004477.2	0	0	0	0	0	0	0	0	0
AC004477.3	15	9	16	20	13	17	12	22	15
AC004485.1	1	5	2	2	2	6	0	2	1
AC004486.1	0	0	3	0	0	0	0	1	0
AC004490.1	1	1	1	0	1	0	0	2	0
AC004491.1	1	1	1	0	0	0	0	1	0
AC004492.1	70	52	46	29	40	23	29	39	45
AC004494.1	6	5	3	3	2	1	3	6	4
AC004494.2	0	0	0	0	0	0	0	0	0
AC004522.1	0	0	0	2	0	0	1	0	1
AC004522.2	0	0	1	2	0	0	4	1	2
AC004528.1	1	0	0	1	0	0	0	0	1
AC004528.2	0	0	0	0	0	0	0	0	0
AC004540.1	137	81	152	205	245	211	114	99	70
AC004540.2	159	142	88	205	257	222	168	147	64
AC004542.1	0	0	0	0	0	0	0	0	0
AC004542.2	0	0	0	0	0	0	0	0	0
AC004543.1	0	0	0	1	2	0	2	0	1
AC004551.1	2	2	3	2	2	1	3	2	8
AC004551.2	0	0	0	0	0	0	0	0	0
AC004552.1	5	7	7	5	3	5	4	8	4
AC004554.1	0	0	0	0	0	0	0	0	0
AC004554.2	1	1	2	1	2	0	4	1	5
AC004584.1	0	0	1	1	1	0	0	0	0
AC004584.2	0	1	0	0	0	1	0	0	0
AC004584.3	22	17	18	7	5	3	10	14	9
AC004585.1	0	0	0	0	0	0	0	0	0
AC004585.2	0	0	0	0	0	0	0	0	0
AC004590.1	0	0	0	0	0	0	0	0	0
AC004593.1	0	0	0	2	0	0	0	0	0
AC004594.1	3	2	3	7	7	4	1	7	11
AC004596.1	1	1	2	1	2	3	4	1	3
AC004597.1	0	0	0	2	0	1	1	1	1
AC004623.1	3	1	6	1	2	2	2	3	1
AC004637.1	1	0	0	1	0	0	0	0	0
AC004672.1	1	0	1	0	0	0	0	1	1
AC004672.2	1	0	0	0	0	0	0	0	0
AC004674.1	0	1	0	0	0	0	0	0	0
AC004674.2	0	0	0	0	0	0	0	1	1
AC004678.1	0	0	0	0	1	2	0	0	0
AC004678.2	0	1	1	1	1	1	1	2	0
AC004687.1	0	0	2	1	3	0	2	6	4
AC004690.1	0	0	0	0	0	0	0	0	0
AC004690.2	1	0	0	0	1	0	1	1	2
AC004691.1	10	4	6	3	3	5	6	4	3
AC004691.2	0	0	0	0	0	0	0	0	0
AC004692.1	1	0	0	0	0	0	0	0	0
AC004692.2	0	0	0	0	1	0	0	0	0
AC004696.1	26	14	31	19	11	6	17	14	20
AC004696.2	23	11	12	5	5	3	5	15	16
AC004702.1	0	0	0	0	0	0	1	0	0
AC004704.1	0	0	0	0	0	0	0	0	0
AC004706.1	13	10	9	16	15	19	22	17	38
AC004706.2	0	0	0	0	0	0	0	0	0
AC004706.3	16	9	32	72	61	72	69	93	69
AC004707.1	0	0	0	1	0	0	0	0	0
AC004771.1	1	3	0	0	0	0	1	3	0
AC004771.2	0	2	0	0	2	0	0	3	2
AC004771.3	1	1	4	1	3	2	0	2	3
AC004771.4	0	0	0	0	0	0	0	0	0
AC004771.5	6	6	15	3	5	3	4	9	4
AC004775.1	0	0	0	0	0	1	0	1	0
AC004777.1	1	4	0	3	1	0	3	3	0
AC004784.1	1	0	1	0	0	1	1	1	2
AC004790.1	0	0	0	0	0	0	0	0	0
AC004790.2	0	0	0	0	0	0	0	0	0
AC004792.1	0	0	0	0	0	0	0	0	0
AC004797.1	0	0	0	0	0	0	0	0	0
AC004801.1	0	1	2	0	1	0	1	0	2
AC004801.2	2	1	3	6	6	8	5	3	19
AC004801.3	0	0	0	0	0	0	0	1	0
AC004801.4	0	2	0	0	0	0	0	0	0
AC004801.5	0	0	0	1	0	0	0	0	0
AC004801.6	5	11	5	9	7	7	4	5	11
AC004801.7	0	0	1	0	0	0	0	0	0
AC004803.1	132	141	123	174	177	212	204	234	174
AC004805.1	0	0	0	0	0	0	0	0	0
AC004805.2	0	0	1	0	0	0	0	0	0
AC004805.3	2	0	0	0	0	0	0	0	0
AC004808.1	0	0	0	0	0	0	0	0	0
AC004808.2	0	0	0	0	0	0	0	0	0
AC004812.1	0	0	0	0	0	0	0	0	0
AC004812.2	64	94	63	90	106	88	69	73	135
AC004816.1	82	45	53	161	159	154	114	93	195
AC004816.2	0	1	1	0	1	0	0	1	2
AC004817.1	0	0	0	0	0	0	0	0	0
AC004817.2	0	0	0	0	0	0	0	0	0
AC004817.3	0	0	0	0	0	0	0	0	0
AC004817.4	0	1	0	0	0	0	1	0	1
AC004825.1	0	0	0	0	0	0	0	0	0
AC004825.2	4	3	3	10	11	5	6	6	18
AC004828.1	7	3	4	4	4	1	5	5	2
AC004830.1	6	4	5	1	0	1	0	1	2
AC004832.1	0	0	0	0	0	2	0	0	0
AC004832.2	0	0	1	1	0	0	0	1	0
AC004832.3	0	0	0	0	0	0	0	0	0
AC004832.4	0	1	1	2	2	1	1	3	0
AC004832.5	3	5	5	2	3	3	4	5	4
AC004832.6	0	0	1	0	2	2	3	1	0
AC004834.1	15	8	8	9	3	3	12	9	7
AC004835.1	0	0	0	0	2	0	0	1	0
AC004835.2	0	0	0	0	0	0	0	0	0
AC004836.1	1	2	3	12	12	10	6	15	3
AC004837.1	0	0	0	0	0	0	0	0	0
AC004837.2	11	10	4	7	3	8	8	3	5
AC004837.3	0	0	0	0	0	0	0	0	0
AC004839.1	2	1	3	3	0	0	0	1	1
AC004840.1	0	0	0	0	1	0	0	0	0
AC004840.2	0	0	0	0	0	0	0	0	0
AC004846.1	1	0	2	0	0	0	0	2	0
AC004846.2	2	2	2	5	5	5	6	5	6
AC004847.1	0	1	1	0	1	0	2	4	0
AC004852.1	0	0	0	0	0	0	0	0	0
AC004852.2	0	0	0	11	4	8	0	1	23
AC004852.3	0	0	0	0	0	0	0	0	0
AC004853.1	0	0	0	0	0	0	0	0	0
AC004854.1	0	1	0	1	0	0	0	0	0
AC004854.2	8	6	6	3	3	8	8	4	15
AC004858.1	0	0	0	0	0	0	0	0	0
AC004862.1	1	0	0	4	2	1	0	0	0
AC004865.1	0	1	0	0	0	0	0	0	0
AC004865.2	34	16	22	14	17	8	6	10	13
AC004866.1	0	0	0	0	0	0	0	0	0
AC004866.2	0	0	0	0	0	0	0	0	0
AC004869.1	0	0	0	0	0	0	0	0	0
AC004869.2	0	0	0	0	0	0	0	0	0
AC004870.1	0	0	0	0	0	0	0	0	1
AC004870.2	0	0	0	0	0	0	0	0	0
AC004870.3	0	0	0	0	0	0	0	0	0
AC004870.4	0	0	0	0	0	0	0	0	0
AC004875.1	0	0	0	0	0	0	0	0	1
AC004877.1	7	4	3	11	14	16	12	10	9
AC004877.2	11	11	18	17	15	8	16	13	13
AC004882.1	0	1	0	0	1	0	0	2	0
AC004882.2	0	0	0	0	0	0	0	0	0
AC004884.1	0	0	0	0	0	0	0	0	0
AC004884.2	0	1	0	0	0	0	0	0	1
AC004888.1	1	1	0	1	4	5	0	2	1
AC004889.1	0	0	0	0	0	1	0	0	0
AC004890.1	10	16	10	16	8	10	3	8	6
AC004890.2	95	105	145	48	84	79	101	137	80
AC004890.3	3	11	4	2	3	7	4	5	3
AC004893.1	9	1	3	2	0	1	3	6	6
AC004895.1	2	4	3	1	1	1	4	5	3
AC004898.1	3	6	3	7	1	5	4	2	2
AC004899.1	0	0	0	3	4	5	0	1	0
AC004899.2	0	0	0	8	14	12	1	0	0
AC004906.1	0	0	0	0	0	0	0	0	0
AC004908.1	41	49	48	63	66	66	86	84	92
AC004908.2	49	34	44	54	44	54	42	74	52
AC004908.3	9	13	11	24	15	19	10	13	26
AC004910.1	0	0	0	0	0	0	0	0	0
AC004911.1	0	0	0	0	0	0	0	0	0
AC004917.1	2	1	1	2	1	3	1	2	0
AC004918.1	44	44	36	48	43	32	28	37	37
AC004918.4	96	120	96	136	134	112	81	103	105
AC004920.1	0	0	0	0	0	0	0	0	0
AC004921.1	0	0	1	0	0	0	0	0	0
AC004922.1	3	1	0	4	0	3	5	0	0
AC004923.1	13	4	9	11	20	7	28	18	10
AC004923.2	0	0	0	1	0	0	0	1	1
AC004923.3	0	0	0	0	0	0	0	0	0
AC004923.4	10	12	8	4	7	12	6	8	2
AC004925.1	1	1	1	0	2	2	1	1	1
AC004930.1	0	0	0	0	0	0	0	0	0
AC004938.1	0	0	1	0	0	0	0	1	2
AC004941.1	6	2	4	3	0	1	0	0	3
AC004941.2	2	0	4	2	2	1	2	2	2
AC004943.1	23	19	20	23	29	34	22	18	41
AC004943.2	155	189	160	202	215	209	224	192	261
AC004943.3	0	1	0	3	4	1	4	2	5
AC004944.1	0	0	0	0	0	0	0	0	0
AC004945.1	1	0	2	0	0	0	0	2	0
AC004946.1	0	0	0	0	0	0	0	0	0
AC004946.2	0	0	0	0	0	0	0	0	0
AC004947.1	0	2	1	6	5	6	3	5	0
AC004947.2	165	66	176	237	282	254	69	68	90
AC004948.1	4	1	1	5	0	2	1	2	2
AC004949.1	0	0	0	0	0	0	0	0	0
AC004951.1	0	0	0	2	2	1	0	1	3
AC004951.2	0	2	3	3	3	2	1	1	4
AC004951.3	2	3	3	3	3	3	5	3	3
AC004951.4	9	5	7	18	12	11	10	6	6
AC004965.1	0	0	0	0	0	0	0	0	0
AC004967.1	25	37	26	42	17	27	29	34	18
AC004969.1	7	12	13	4	6	5	7	10	8
AC004972.1	0	0	0	0	0	0	0	0	0
AC004973.1	2	0	0	1	0	2	3	3	1
AC004975.1	1	1	0	2	3	1	0	0	3
AC004975.2	0	0	0	0	0	0	0	0	0
AC004980.1	25	38	34	60	47	53	84	70	61
AC004980.2	1	1	4	8	5	9	3	3	4
AC004980.3	4	0	2	5	1	0	4	3	4
AC004980.4	0	0	0	0	0	0	0	0	0
AC004982.1	30	43	33	68	69	60	77	61	93
AC004982.2	62	50	74	152	134	158	137	165	189
AC004986.1	0	0	0	0	0	0	0	0	0
AC004987.1	0	0	0	0	0	0	0	0	0
AC004987.2	23	18	21	36	41	49	45	53	77
AC004987.3	0	0	1	3	2	0	0	1	2
AC004987.4	0	0	1	0	0	0	0	0	0
AC004988.1	0	2	0	0	0	0	3	0	9
AC004990.1	1	0	2	1	1	1	1	1	0
AC004994.1	0	0	0	0	0	0	0	0	0
AC004997.1	0	0	0	0	0	0	0	0	0
AC005000.1	13	4	13	12	2	20	13	9	20
AC005000.2	0	0	0	0	0	0	0	0	0
AC005002.1	0	0	0	0	0	0	0	0	1
AC005002.2	0	0	0	0	0	0	0	0	0
AC005005.1	0	0	0	0	0	0	0	0	0
AC005005.2	0	0	0	1	1	0	0	0	0
AC005005.3	3	2	2	2	2	6	2	1	2
AC005005.4	0	0	1	0	1	0	0	0	1
AC005006.1	0	1	1	2	1	0	1	1	2
AC005008.1	0	0	0	0	0	0	0	0	0
AC005008.2	0	0	0	0	0	0	0	0	0
AC005009.1	8	7	5	7	9	5	3	4	10
AC005009.2	13	2	7	5	8	16	6	4	6
AC005011.1	0	0	0	0	0	0	0	0	0
AC005013.1	1	1	2	3	1	3	1	3	3
AC005014.1	3	1	2	5	4	4	4	1	4
AC005014.2	9	4	8	8	8	6	4	10	13
AC005014.3	3	2	1	0	1	0	0	1	1
AC005019.1	0	0	0	0	1	0	0	0	0
AC005019.2	0	0	0	0	0	0	0	0	0
AC005020.1	3	1	3	0	2	3	1	3	2
AC005020.2	0	0	0	0	0	0	0	0	0
AC005021.1	2	1	2	0	5	2	3	3	0
AC005033.1	0	0	0	0	0	0	0	0	0
AC005034.1	0	0	0	0	0	0	0	0	0
AC005034.2	15	20	13	5	12	3	5	5	7
AC005034.3	348	336	253	229	159	179	190	159	217
AC005034.4	6	4	9	10	2	7	7	4	9
AC005034.5	22	20	20	6	12	12	21	22	11
AC005037.1	0	0	0	0	0	0	0	0	0
AC005040.1	0	0	0	0	0	0	0	0	0
AC005041.1	75	27	40	150	158	117	72	82	123
AC005041.2	1	0	1	2	2	1	1	0	1
AC005041.3	5	7	9	2	2	0	2	1	1
AC005042.1	0	2	1	0	0	1	1	1	0
AC005042.2	0	0	0	0	0	0	0	0	0
AC005042.3	0	0	0	0	1	0	0	0	0
AC005046.1	8	6	7	3	7	9	2	6	2
AC005050.1	3	1	1	0	0	3	1	2	0
AC005052.1	1	2	4	10	5	5	9	7	6
AC005062.1	3	5	2	4	6	3	7	3	5
AC005064.1	0	0	0	0	1	0	0	0	1
AC005066.1	0	0	0	0	0	0	0	0	0
AC005070.1	0	0	0	0	0	0	0	1	0
AC005070.2	0	0	0	0	0	0	0	0	0
AC005070.3	51	32	41	58	61	55	57	58	61
AC005072.1	1	0	0	0	0	1	0	1	0
AC005076.1	5	22	10	24	21	18	36	30	47
AC005077.1	0	0	0	0	0	0	0	0	0
AC005077.2	0	0	0	0	0	1	1	2	2
AC005077.3	0	0	0	0	1	0	0	1	0
AC005077.4	0	1	1	0	0	0	2	0	3
AC005082.1	0	0	0	1	1	1	1	1	3
AC005083.1	1	0	0	0	1	0	2	2	3
AC005084.1	0	0	0	0	0	0	0	0	0
AC005086.1	0	0	0	0	1	0	0	0	2
AC005086.2	0	0	0	0	0	0	0	0	0
AC005086.3	0	0	0	0	0	0	0	0	0
AC005086.4	0	0	1	0	0	1	0	0	0
AC005088.1	0	0	0	0	1	1	0	1	1
AC005089.1	1	3	5	5	4	3	0	2	1
AC005090.1	0	0	0	0	0	0	0	0	0
AC005091.1	3	2	0	1	1	2	1	0	4
AC005094.1	0	0	0	0	0	0	0	0	0
AC005096.1	0	0	0	1	0	0	0	0	0
AC005099.1	0	0	0	0	0	0	0	0	0
AC005100.1	0	0	0	0	2	1	0	3	1
AC005102.1	0	0	0	0	0	0	0	0	0
AC005104.1	39	29	30	22	14	14	21	19	25
AC005104.2	0	2	3	2	1	1	1	1	1
AC005105.1	0	0	0	0	0	0	0	0	1
AC005144.1	0	0	1	1	0	1	0	0	1
AC005154.1	5	3	5	3	5	1	6	2	4
AC005154.2	28	22	21	30	32	26	19	39	35
AC005154.3	0	0	0	0	0	0	0	0	0
AC005154.4	7	6	4	8	6	8	3	9	6
AC005154.5	0	0	0	0	0	0	0	0	0
AC005156.1	2	0	1	0	1	0	1	0	4
AC005160.1	0	0	0	0	0	0	0	0	0
AC005162.1	0	1	1	0	0	0	0	1	0
AC005162.2	1	1	0	0	0	0	0	0	0
AC005162.3	13	6	4	20	11	14	5	3	5
AC005165.1	31	37	35	19	15	9	17	26	5
AC005165.2	0	0	0	0	0	0	0	0	0
AC005176.1	0	0	0	0	1	0	0	0	0
AC005176.2	0	0	0	0	0	0	0	0	0
AC005178.1	0	0	0	0	0	0	0	0	0
AC005180.1	0	1	0	0	1	0	0	0	2
AC005180.2	1	1	0	4	2	2	3	2	6
AC005181.1	0	0	0	0	0	0	0	0	0
AC005183.1	1	0	0	0	0	0	0	1	0
AC005185.1	0	0	0	0	0	0	0	0	0
AC005186.1	0	0	0	0	0	1	2	1	0
AC005189.1	1	0	0	1	0	0	0	0	0
AC005191.1	0	0	0	0	0	0	0	0	0
AC005197.1	7	16	8	9	9	10	10	5	21
AC005208.1	0	0	0	0	0	0	1	0	0
AC005209.1	1	0	0	0	0	0	1	0	0
AC005220.1	7	9	5	1	5	2	2	1	2
AC005224.1	0	0	0	0	1	2	0	0	0
AC005224.2	0	1	0	3	1	1	0	0	0
AC005224.3	126	70	45	41	47	59	36	28	22
AC005225.1	11	10	12	9	8	10	4	6	7
AC005225.2	0	0	0	0	0	0	0	0	1
AC005225.3	9	7	6	1	1	2	2	2	4
AC005225.4	21	18	12	42	41	33	30	29	40
AC005229.1	0	1	1	0	0	0	0	0	0
AC005229.2	0	4	5	0	0	1	0	0	0
AC005229.3	0	0	0	0	0	0	0	0	0
AC005229.4	27	29	24	69	48	75	69	63	67
AC005230.1	0	0	1	0	0	0	0	1	0
AC005234.1	2	0	1	0	2	0	0	0	0
AC005237.1	0	1	0	0	2	2	0	1	0
AC005237.2	0	0	0	0	0	0	0	0	0
AC005244.1	8	7	6	1	0	3	5	8	3
AC005244.2	0	0	0	0	0	0	0	0	2
AC005252.1	0	0	0	0	0	0	0	0	0
AC005252.2	0	0	0	0	0	0	0	0	0
AC005252.3	0	0	0	0	0	0	1	0	1
AC005253.1	48	51	59	28	28	32	34	53	35
AC005253.2	0	0	0	0	0	0	0	0	0
AC005255.1	0	1	0	1	5	2	1	1	4
AC005255.2	0	0	0	0	0	0	0	0	0
AC005256.1	0	0	0	0	0	0	0	0	0
AC005258.1	0	0	0	0	0	0	0	0	0
AC005261.1	881	762	796	738	656	685	750	808	1290
AC005261.2	1029	978	1104	488	499	614	530	629	832
AC005261.3	11	10	8	9	8	4	14	9	17
AC005261.4	262	288	265	62	60	93	71	101	114
AC005261.5	1	0	0	0	0	0	0	1	0
AC005261.6	126	108	106	32	21	19	21	48	23
AC005262.1	0	0	0	1	1	0	0	0	0
AC005262.2	0	0	0	0	0	0	0	0	0
AC005264.1	0	0	0	0	0	0	0	0	0
AC005274.1	1	0	1	0	1	0	0	3	1
AC005277.1	0	0	0	0	0	0	0	0	0
AC005277.2	4	2	4	3	1	1	1	1	0
AC005280.1	1	0	0	0	1	0	0	0	1
AC005281.1	0	1	2	1	0	0	0	0	0
AC005288.1	211	184	186	342	351	335	259	248	379
AC005291.1	0	0	0	0	0	0	0	0	0
AC005291.2	0	0	0	0	0	0	0	0	0
AC005294.1	0	0	0	0	0	0	0	0	0
AC005296.1	0	0	0	0	0	0	0	0	0
AC005297.1	0	0	0	0	0	0	0	0	0
AC005297.2	0	0	0	0	0	0	0	0	0
AC005297.3	0	0	0	0	0	0	0	0	0
AC005300.1	0	1	1	0	0	0	1	1	0
AC005301.1	0	0	0	0	0	0	0	0	0
AC005303.1	0	0	0	0	0	1	0	0	0
AC005304.1	2	0	0	0	0	0	2	0	3
AC005304.2	1	0	1	0	0	0	0	1	0
AC005304.3	0	0	0	0	0	2	0	0	0
AC005306.1	0	1	2	1	2	0	1	0	1
AC005307.1	0	0	0	2	6	2	2	0	0
AC005323.1	0	0	0	0	0	0	0	0	0
AC005323.2	0	0	0	0	0	0	0	0	0
AC005324.1	0	1	0	0	0	1	2	5	3
AC005324.2	0	0	1	0	0	0	0	0	0
AC005324.3	3	3	2	4	1	1	1	2	1
AC005324.4	0	0	0	0	0	0	0	0	0
AC005324.5	2	2	1	1	3	0	4	1	0
AC005324.6	0	0	0	0	0	0	0	0	0
AC005326.1	1	0	3	0	0	0	0	0	1
AC005329.1	0	2	0	4	6	5	4	3	2
AC005329.2	0	0	0	0	0	0	0	0	0
AC005329.3	4	2	2	4	4	3	3	2	4
AC005330.1	16	23	17	21	24	31	36	54	91
AC005332.1	3	4	5	1	5	1	4	8	5
AC005332.2	124	77	104	46	46	36	42	38	54
AC005332.3	111	78	101	72	61	56	51	71	96
AC005332.4	338	268	275	469	483	488	344	364	432
AC005332.5	25	51	34	26	36	31	28	38	19
AC005332.6	527	507	448	470	486	434	582	605	691
AC005332.7	31	20	30	17	15	15	14	14	13
AC005336.1	0	0	1	0	0	0	0	1	1
AC005336.2	0	0	0	0	0	0	0	0	0
AC005336.3	0	0	0	0	0	0	2	1	3
AC005339.1	0	0	0	0	0	0	0	0	0
AC005341.1	0	0	0	0	0	0	0	0	0
AC005342.1	2	0	1	2	0	1	2	5	0
AC005342.2	0	0	0	0	0	0	1	0	0
AC005344.1	0	0	0	0	0	0	0	0	0
AC005345.1	0	0	0	0	0	0	0	0	0
AC005351.1	0	0	0	0	1	1	0	1	0
AC005355.1	0	0	0	0	0	0	0	0	2
AC005355.2	2	1	0	3	1	3	3	2	1
AC005357.1	0	0	0	0	0	0	0	0	0
AC005357.2	1	1	0	0	0	0	0	0	0
AC005358.1	0	0	0	0	0	0	0	0	0
AC005358.2	0	0	0	3	3	0	0	1	0
AC005363.1	0	0	0	0	0	0	0	0	0
AC005363.2	1	0	1	1	0	0	2	3	0
AC005377.1	9	7	5	1	2	0	2	2	1
AC005379.1	0	0	0	0	0	0	0	0	1
AC005381.1	0	0	0	0	0	0	0	0	0
AC005383.1	2	7	8	1	0	0	1	2	2
AC005387.1	3	1	3	2	0	0	1	3	2
AC005387.2	3	6	8	1	8	5	3	5	7
AC005391.1	1	0	0	0	1	0	0	0	0
AC005392.1	0	0	0	0	0	0	1	0	0
AC005392.2	0	0	0	0	1	0	0	0	0
AC005392.3	0	0	0	0	0	0	0	0	0
AC005393.1	80	91	65	36	43	44	24	41	56
AC005394.1	0	0	0	0	0	0	0	1	0
AC005394.2	1	3	0	8	10	6	0	0	3
AC005410.1	1	0	0	1	1	0	1	1	0
AC005410.2	2	0	1	8	4	8	3	1	4
AC005412.1	1	0	0	0	0	0	0	0	0
AC005476.1	0	1	0	0	0	0	0	0	2
AC005476.2	15	21	13	5	1	7	13	16	18
AC005479.1	9	5	11	1	3	4	3	1	3
AC005479.2	8	3	6	3	1	1	2	1	2
AC005480.1	14	15	8	5	2	7	2	5	5
AC005480.2	1	0	0	0	0	0	0	0	0
AC005481.1	5	5	3	51	43	56	95	82	65
AC005482.1	0	1	0	0	0	0	0	0	1
AC005486.1	0	0	0	0	0	0	0	0	3
AC005487.1	7	2	4	4	4	3	4	3	5
AC005495.1	0	0	0	0	0	0	1	1	1
AC005498.1	5	5	4	8	3	3	2	3	12
AC005498.2	9	9	4	6	6	6	13	15	12
AC005498.3	73	73	84	165	161	163	62	66	98
AC005514.1	0	0	0	0	0	0	0	0	0
AC005515.1	0	0	0	0	0	0	0	0	0
AC005515.2	0	0	0	0	0	0	0	0	0
AC005518.1	0	0	0	1	0	0	0	0	0
AC005518.2	0	0	0	0	0	0	0	0	0
AC005519.1	138	145	116	92	84	90	90	108	89
AC005520.1	2	0	1	0	0	0	1	2	0
AC005520.2	32	45	32	23	32	37	43	63	32
AC005520.3	3	5	6	1	2	1	1	7	6
AC005520.4	1	1	0	0	0	0	2	0	3
AC005520.5	0	0	0	0	0	0	0	0	0
AC005521.1	1	0	0	1	0	0	0	1	0
AC005522.1	1	0	0	0	0	0	0	0	0
AC005523.1	0	0	0	0	0	0	0	0	0
AC005523.2	0	0	0	0	0	0	0	0	0
AC005524.1	0	0	0	2	0	3	0	0	0
AC005529.1	0	0	0	1	0	3	0	0	0
AC005531.1	0	0	1	0	0	0	0	0	2
AC005532.1	1	2	0	3	4	2	1	0	4
AC005532.2	0	0	0	0	0	0	0	0	0
AC005534.1	2	0	1	0	2	1	4	2	2
AC005534.2	23	12	13	11	10	13	8	17	16
AC005537.1	2	0	1	6	1	4	0	1	0
AC005538.1	0	0	0	0	0	0	0	0	0
AC005538.2	0	0	0	0	0	0	0	0	0
AC005539.1	0	0	0	0	0	0	0	0	0
AC005540.1	1	0	2	0	0	0	0	1	1
AC005544.1	6	3	2	10	12	11	11	8	13
AC005544.2	0	0	0	0	0	0	0	0	0
AC005546.1	2	0	1	3	2	3	2	2	3
AC005549.1	0	0	0	0	0	0	1	1	0
AC005550.1	0	0	0	0	0	0	0	0	0
AC005550.2	1	0	0	0	0	0	0	0	0
AC005551.1	0	0	0	0	0	0	0	0	0
AC005552.1	0	1	0	0	0	0	0	0	0
AC005559.1	0	0	1	0	0	0	0	0	0
AC005562.1	4	9	7	8	11	7	12	9	8
AC005562.2	0	0	0	0	4	3	0	0	0
AC005578.1	0	0	0	0	0	3	1	0	3
AC005580.1	0	0	0	0	0	0	0	0	0
AC005586.1	52	42	56	48	47	63	43	38	55
AC005586.2	0	0	1	1	1	1	1	1	0
AC005587.1	0	0	0	0	0	0	0	0	0
AC005588.1	0	0	0	0	0	0	0	0	0
AC005592.1	3	2	2	11	5	9	7	3	7
AC005593.1	4	3	0	0	0	2	3	2	3
AC005597.1	1	7	3	3	0	2	0	0	1
AC005606.1	0	0	0	0	0	0	0	0	0
AC005606.2	0	0	0	0	0	0	0	1	0
AC005609.1	0	0	1	2	0	0	1	1	0
AC005609.2	0	0	0	0	0	0	0	0	0
AC005609.3	0	0	0	0	0	0	0	0	0
AC005609.4	0	0	0	0	0	0	0	0	0
AC005609.5	2	5	2	1	3	2	0	2	3
AC005614.1	0	0	0	2	0	1	1	0	0
AC005614.2	0	0	0	0	0	0	0	0	0
AC005616.1	0	0	0	0	0	1	0	0	0
AC005618.1	39	34	32	65	57	52	85	78	89
AC005618.2	0	0	0	0	0	0	0	0	0
AC005618.3	0	0	0	0	0	0	0	0	0
AC005622.1	0	2	0	0	0	1	1	1	0
AC005625.1	0	0	0	0	0	0	0	0	0
AC005632.1	0	0	0	0	0	0	0	0	0
AC005632.2	7	8	6	2	0	1	2	4	5
AC005632.3	0	0	0	0	0	0	0	0	0
AC005632.4	0	1	0	0	0	0	0	0	1
AC005666.1	0	0	0	0	0	1	0	0	0
AC005670.1	5	13	6	4	8	3	10	14	13
AC005670.2	0	0	0	0	0	0	0	0	0
AC005670.3	173	164	182	223	195	236	242	248	273
AC005674.1	0	0	0	0	0	0	0	0	0
AC005674.2	13	9	11	72	61	68	26	35	58
AC005682.1	1	2	0	0	1	0	0	0	2
AC005691.1	0	0	0	0	0	1	0	0	0
AC005692.1	0	0	1	0	0	0	1	0	0
AC005692.2	1	1	0	0	0	0	0	0	0
AC005695.1	49	39	35	14	8	5	24	32	9
AC005695.2	1	0	0	0	0	0	0	0	0
AC005695.3	0	0	0	1	0	1	2	2	0
AC005696.1	0	1	2	1	2	3	7	3	2
AC005696.2	0	0	0	0	0	0	0	0	0
AC005696.3	0	0	1	0	0	0	0	0	0
AC005696.4	45	48	68	132	119	155	75	78	122
AC005697.1	1	0	0	0	0	0	0	0	0
AC005697.2	1	0	4	0	0	3	1	1	1
AC005699.1	0	0	0	0	1	1	0	0	0
AC005702.1	0	0	0	0	0	0	0	0	0
AC005702.2	3	4	2	2	2	0	2	2	0
AC005702.3	0	1	1	0	0	0	1	0	0
AC005702.4	0	0	0	0	0	0	0	0	0
AC005703.1	0	0	0	0	0	1	0	1	0
AC005703.2	0	0	0	0	0	0	0	0	0
AC005703.3	0	0	0	0	0	0	0	0	1
AC005703.4	2	2	0	3	2	4	2	1	2
AC005703.5	0	0	0	0	0	0	0	0	0
AC005703.6	1	3	1	0	0	1	0	1	0
AC005722.1	1	1	2	0	0	0	0	0	0
AC005722.2	12	17	11	8	9	4	6	3	3
AC005722.3	0	1	0	0	0	0	0	0	0
AC005725.1	0	0	0	2	1	0	0	0	0
AC005726.1	66	69	81	53	45	39	55	41	35
AC005726.2	11	7	8	2	2	3	3	3	2
AC005726.3	28	27	43	18	17	14	20	20	17
AC005726.4	0	0	0	0	0	0	0	0	0
AC005726.5	0	0	0	0	0	0	0	0	0
AC005730.1	0	0	0	0	0	0	0	0	0
AC005730.2	8	10	3	3	6	3	6	3	1
AC005730.3	0	0	0	0	2	1	0	1	0
AC005736.1	3	3	3	4	2	6	1	0	4
AC005736.2	0	0	0	0	0	0	0	0	0
AC005740.1	5	9	5	6	3	11	7	5	10
AC005740.2	1	0	1	1	0	1	0	0	0
AC005740.3	2	2	3	2	4	3	5	3	2
AC005740.4	7	7	7	7	5	9	6	8	10
AC005741.1	0	0	0	0	0	0	0	0	0
AC005746.1	0	0	0	1	0	0	0	2	2
AC005746.2	0	0	2	0	0	0	0	2	0
AC005746.3	0	0	0	0	0	0	1	0	0
AC005747.1	654	693	684	1333	1175	1333	1181	1012	1752
AC005753.1	7	2	4	3	3	9	8	5	4
AC005757.1	1	0	0	0	0	0	0	0	2
AC005758.1	0	0	0	0	0	0	0	0	0
AC005759.1	12	9	13	52	41	56	34	34	37
AC005759.2	1	1	1	2	2	0	5	5	7
AC005771.1	0	0	0	0	0	0	0	0	0
AC005772.1	1	0	0	0	0	0	0	0	0
AC005774.1	0	0	0	0	0	0	0	0	0
AC005775.1	0	2	0	1	1	1	2	5	5
AC005776.1	3	2	1	2	3	1	0	1	1
AC005776.2	9	5	11	21	17	10	16	10	27
AC005777.1	0	0	0	2	0	0	0	0	0
AC005785.1	15	15	14	16	11	2	14	10	11
AC005785.2	11	7	18	11	8	9	8	17	6
AC005786.1	0	1	0	0	0	0	0	0	0
AC005786.2	0	0	0	0	0	0	0	0	0
AC005786.3	0	0	0	0	0	0	0	0	0
AC005786.4	0	0	1	1	0	0	0	1	0
AC005789.1	0	0	0	0	0	0	0	0	0
AC005790.1	0	0	0	0	1	4	2	3	3
AC005796.1	0	0	0	0	0	0	0	0	0
AC005798.1	0	0	0	0	0	0	0	0	0
AC005808.1	0	0	0	0	0	0	0	0	0
AC005821.1	0	0	0	2	2	1	3	4	2
AC005822.1	7	2	3	7	7	7	3	7	8
AC005823.1	0	0	0	0	0	0	0	0	0
AC005823.2	1	0	0	0	0	0	0	0	0
AC005828.1	0	0	1	0	2	0	1	0	1
AC005828.2	0	0	0	0	0	0	0	0	0
AC005828.3	0	0	0	0	0	0	0	0	0
AC005828.4	1	0	0	2	2	1	2	2	2
AC005828.5	0	0	1	0	0	3	0	1	0
AC005828.6	0	1	0	1	5	0	2	2	1
AC005828.7	0	0	0	0	0	0	0	0	0
AC005829.1	11	5	6	18	13	24	5	9	14
AC005829.2	0	0	1	8	8	12	0	0	0
AC005831.1	3	1	0	6	6	3	4	1	6
AC005832.1	2	3	4	0	1	7	5	2	4
AC005832.2	2	1	0	3	0	0	2	0	1
AC005832.3	2	1	0	2	1	0	0	0	0
AC005832.4	0	0	0	0	0	0	0	0	0
AC005833.1	0	0	0	0	0	0	0	0	0
AC005833.2	0	0	0	0	0	0	0	0	0
AC005837.1	4	7	4	9	13	12	13	4	17
AC005837.2	0	0	0	0	0	0	0	0	0
AC005837.3	0	0	1	3	1	1	0	1	1
AC005838.1	0	0	0	0	0	0	0	0	0
AC005838.2	4	3	8	9	13	7	7	11	19
AC005839.1	63	58	65	57	35	46	34	34	60
AC005840.1	1	4	8	1	0	1	2	5	0
AC005840.2	0	3	0	1	0	1	1	1	1
AC005840.3	1	0	1	0	0	0	0	0	0
AC005840.4	0	0	0	0	0	1	0	1	0
AC005840.5	3	1	3	3	3	4	4	9	7
AC005841.1	0	0	1	0	0	0	0	0	0
AC005842.1	5	7	2	3	6	3	4	2	2
AC005845.1	0	0	0	0	0	0	1	0	0
AC005858.1	0	0	0	0	0	0	0	0	0
AC005858.2	0	0	0	0	0	0	0	0	0
AC005858.3	0	0	0	0	0	0	0	0	0
AC005863.1	2	0	1	12	19	11	0	0	0
AC005865.1	3	1	6	11	17	25	6	6	6
AC005865.2	18	14	32	59	74	71	28	23	18
AC005868.1	0	0	0	0	0	0	0	0	0
AC005871.1	0	0	0	0	0	0	0	0	0
AC005871.2	0	0	0	0	0	0	0	0	0
AC005884.1	0	1	0	0	0	0	0	0	0
AC005884.2	0	0	0	0	0	0	0	0	0
AC005899.1	4	2	3	3	0	4	3	3	3
AC005899.2	1	0	0	1	0	1	1	1	0
AC005899.3	0	0	0	0	0	0	0	0	0
AC005899.4	0	0	0	0	0	0	0	0	0
AC005899.5	2	3	4	1	1	0	2	1	2
AC005899.6	5	8	8	4	4	1	5	2	6
AC005899.7	7	5	7	1	2	7	6	7	3
AC005899.8	7	12	11	4	6	4	2	4	6
AC005901.1	0	0	0	0	0	0	0	0	0
AC005906.1	0	0	0	0	0	0	0	0	0
AC005906.2	0	0	1	0	1	1	0	0	0
AC005908.1	0	0	0	0	0	0	0	0	0
AC005908.2	0	0	0	0	0	0	0	0	0
AC005909.1	0	0	0	0	0	0	0	0	0
AC005911.1	3	1	1	10	12	8	4	7	17
AC005912.1	180	203	146	105	71	90	83	86	72
AC005912.2	0	0	0	1	0	0	0	0	0
AC005915.1	0	1	0	0	0	0	0	0	0
AC005920.1	0	0	1	0	0	0	1	1	0
AC005920.2	2	1	2	0	0	0	0	0	1
AC005920.3	0	0	0	0	0	0	0	1	0
AC005920.4	0	1	1	0	0	1	0	0	1
AC005921.1	0	0	0	0	0	0	1	0	0
AC005921.2	0	0	0	0	0	0	0	0	0
AC005921.3	11	7	8	1	3	1	0	1	2
AC005943.1	0	0	0	0	0	0	0	0	0
AC005943.2	0	0	0	0	0	0	0	0	0
AC005944.1	0	0	0	0	0	0	0	0	0
AC005951.1	0	0	0	0	0	0	0	0	0
AC005954.1	64	59	74	94	97	127	122	141	104
AC005954.2	0	1	2	0	0	4	1	1	2
AC005954.3	0	0	0	0	0	0	1	0	0
AC005962.1	101	75	95	58	54	46	60	75	53
AC005972.1	0	0	0	0	0	0	0	0	0
AC005972.2	0	0	0	0	0	0	1	0	0
AC005972.3	1	0	0	4	4	12	1	3	8
AC005993.1	0	0	0	0	0	0	0	0	0
AC005996.1	0	0	0	0	0	0	0	0	0
AC005999.1	1	1	0	0	1	0	0	1	1
AC006001.1	0	0	0	0	0	0	0	0	0
AC006001.2	10	13	14	7	11	22	12	20	8
AC006001.3	289	252	247	431	406	423	391	386	558
AC006001.4	0	0	0	0	0	0	0	0	0
AC006003.1	0	0	0	0	0	1	0	0	0
AC006004.1	0	1	0	0	1	0	0	0	0
AC006006.1	0	0	0	0	0	0	0	0	0
AC006007.1	0	0	0	0	0	0	0	0	0
AC006011.1	0	0	0	0	0	0	0	0	0
AC006011.2	2	2	0	2	0	0	2	5	5
AC006013.1	0	0	0	0	0	0	0	0	1
AC006015.1	0	0	0	1	0	0	0	0	0
AC006017.1	24	24	20	14	3	11	8	17	6
AC006019.1	0	0	0	0	0	0	0	0	0
AC006019.2	1	1	0	0	0	0	0	0	0
AC006019.3	0	0	0	0	0	0	0	0	0
AC006020.1	0	0	0	0	0	0	2	1	3
AC006022.1	0	0	0	0	0	0	0	0	0
AC006023.1	0	1	0	0	0	0	0	0	0
AC006023.2	1	1	0	1	2	1	0	0	1
AC006026.1	3	1	4	1	3	2	2	1	2
AC006026.2	0	0	1	0	0	0	0	0	0
AC006026.3	6	3	8	5	9	13	4	4	11
AC006027.1	0	0	0	0	0	0	0	0	0
AC006028.1	0	0	0	0	1	1	0	0	2
AC006030.1	4	3	11	2	8	5	5	4	4
AC006033.1	0	0	0	0	0	0	0	1	0
AC006033.2	0	0	0	0	0	0	1	0	0
AC006037.1	0	0	0	0	0	0	0	0	0
AC006037.2	0	0	0	0	0	0	0	0	0
AC006041.1	0	0	0	0	0	0	0	0	0
AC006042.1	48	43	41	24	12	17	22	15	10
AC006042.2	3	1	2	5	1	4	2	2	1
AC006042.3	47	34	19	38	29	28	17	24	21
AC006042.4	3	3	2	5	3	8	2	4	6
AC006055.1	0	0	0	0	0	0	0	0	0
AC006058.1	83	44	66	230	169	173	217	247	43
AC006058.2	0	0	1	0	0	2	0	0	0
AC006058.3	1	0	2	3	0	2	1	0	1
AC006058.4	22	9	18	52	46	46	59	81	17
AC006059.1	58	33	40	19	20	14	14	24	18
AC006059.2	0	0	0	0	0	0	0	0	0
AC006063.1	2	1	1	2	2	1	1	4	1
AC006063.2	0	0	0	0	0	0	0	0	0
AC006064.1	1	1	6	3	7	3	6	4	4
AC006064.2	9	20	7	7	15	9	9	14	11
AC006064.3	2	4	2	6	5	5	7	6	6
AC006064.4	0	0	0	0	0	0	0	0	0
AC006064.5	0	0	0	0	0	0	0	0	0
AC006065.1	0	0	0	0	0	0	0	0	1
AC006065.2	0	0	0	0	0	0	0	0	0
AC006065.3	0	0	0	0	0	0	0	0	0
AC006065.4	0	0	0	0	0	0	0	0	0
AC006065.5	0	0	0	0	0	0	0	0	0
AC006065.6	0	0	0	0	0	0	0	0	0
AC006076.1	0	0	0	0	0	0	0	0	0
AC006077.1	0	0	0	0	0	0	0	0	0
AC006077.2	0	1	1	4	1	2	9	1	2
AC006111.1	0	0	0	0	0	0	0	0	0
AC006111.2	2	4	7	7	9	3	6	3	9
AC006111.3	3	0	2	2	0	0	1	1	2
AC006115.1	0	0	0	0	0	0	1	0	0
AC006116.1	5	13	5	11	3	9	3	9	8
AC006116.10	3	4	2	10	8	5	5	3	10
AC006116.2	2	3	1	4	4	3	3	9	2
AC006116.3	1	0	0	0	0	0	0	0	0
AC006116.4	10	10	12	4	5	7	6	9	17
AC006116.5	1	1	0	2	1	0	0	5	1
AC006116.6	5	7	1	3	0	2	2	4	5
AC006116.7	0	0	0	0	0	0	0	0	0
AC006116.8	4	5	0	3	6	3	8	4	16
AC006116.9	4	5	0	0	1	2	3	6	3
AC006122.1	1	1	0	0	0	0	2	0	0
AC006128.1	14	29	57	11	27	32	49	49	15
AC006130.1	0	0	1	1	0	1	0	0	0
AC006130.2	0	0	0	0	0	0	0	0	0
AC006133.1	0	0	0	0	0	0	0	0	0
AC006141.1	3	0	4	2	0	0	1	2	2
AC006144.1	0	0	0	0	0	0	0	0	0
AC006145.1	0	3	0	2	0	0	0	0	0
AC006146.1	0	0	0	0	0	0	0	0	0
AC006148.1	8	1	9	15	8	21	6	7	9
AC006148.2	0	0	0	1	2	0	3	0	0
AC006150.1	0	0	0	0	1	0	0	0	0
AC006153.1	0	0	0	0	0	0	0	0	0
AC006157.1	24	32	21	18	21	30	0	0	0
AC006158.1	0	0	0	0	0	0	0	0	0
AC006159.1	0	0	0	0	0	0	0	0	0
AC006159.2	0	0	0	0	0	0	0	0	0
AC006160.1	16	15	12	9	5	5	10	8	10
AC006160.2	0	0	0	0	0	0	0	0	0
AC006195.1	1	2	1	0	0	0	0	0	0
AC006197.1	0	0	0	0	1	0	0	0	0
AC006199.1	0	0	0	0	0	0	0	0	1
AC006205.1	0	0	0	0	0	0	0	0	0
AC006205.2	0	0	0	0	0	0	0	0	0
AC006206.1	0	0	0	0	0	0	0	0	0
AC006206.2	0	0	0	3	1	5	10	18	8
AC006207.1	0	0	0	2	0	0	0	0	0
AC006210.1	1	1	0	2	1	0	0	0	0
AC006210.2	5	3	5	2	1	7	0	3	6
AC006213.1	15	25	21	32	24	16	23	17	21
AC006213.2	60	69	46	57	57	61	83	89	58
AC006213.3	12	7	9	21	18	19	13	10	18
AC006213.4	20	21	15	45	33	39	20	15	31
AC006213.5	12	7	12	11	10	10	4	6	11
AC006213.6	53	41	68	51	40	47	39	39	54
AC006236.1	0	0	0	0	0	0	0	0	0
AC006237.1	0	0	1	6	3	1	0	4	3
AC006238.1	2	0	1	0	3	0	0	2	3
AC006249.1	2	4	6	2	0	4	1	2	2
AC006252.1	1	4	7	5	2	3	16	10	9
AC006254.1	25	21	25	22	29	34	21	29	21
AC006254.2	1	3	0	0	4	2	1	2	8
AC006254.3	0	0	0	2	0	0	0	1	1
AC006262.1	41	54	46	2	7	4	22	34	32
AC006262.2	3	0	1	1	1	0	1	2	2
AC006262.3	0	0	0	0	0	0	0	0	0
AC006262.4	0	0	0	0	0	0	0	0	0
AC006270.1	0	0	0	1	0	2	2	2	3
AC006270.2	0	0	0	0	0	0	0	1	1
AC006270.3	0	0	0	1	0	0	0	0	0
AC006272.1	0	3	3	1	1	1	1	0	2
AC006272.2	0	0	0	0	0	0	0	0	0
AC006273.1	0	0	0	0	0	0	0	0	0
AC006277.1	27	25	21	47	33	51	47	50	74
AC006288.1	0	0	0	0	0	1	0	1	0
AC006296.1	0	0	0	0	0	0	0	0	0
AC006296.2	0	1	1	2	0	0	0	0	0
AC006299.1	0	0	0	2	0	3	1	2	2
AC006305.1	0	0	0	3	6	5	5	9	11
AC006305.2	0	1	0	0	0	0	0	0	0
AC006305.3	0	0	0	0	0	0	0	0	0
AC006326.1	0	0	0	0	0	0	0	0	0
AC006328.1	0	0	0	0	0	0	0	0	0
AC006328.2	0	0	0	0	0	0	0	0	0
AC006329.1	20	16	8	17	13	14	21	22	34
AC006329.2	1	0	0	1	1	1	0	2	2
AC006330.1	2	11	3	3	5	6	6	10	9
AC006333.1	0	0	0	0	0	0	0	0	0
AC006333.2	166	160	143	180	192	206	129	151	169
AC006335.1	0	0	0	0	0	0	0	0	0
AC006335.2	0	0	0	0	0	0	0	0	0
AC006338.1	0	0	0	0	0	0	0	0	0
AC006338.2	0	0	0	0	0	0	0	0	0
AC006349.1	0	0	0	0	0	0	0	0	0
AC006355.1	1	0	0	0	0	0	0	0	0
AC006355.2	0	0	0	0	0	0	0	0	0
AC006357.1	0	2	0	0	0	0	0	0	0
AC006362.1	0	0	0	0	0	0	0	0	1
AC006363.1	0	0	0	0	0	0	0	0	0
AC006366.1	0	0	0	0	0	0	0	0	0
AC006369.1	0	0	0	0	0	0	0	0	0
AC006369.2	0	0	0	0	0	0	0	0	0
AC006372.1	0	0	0	2	0	2	1	1	0
AC006372.2	1	0	0	3	1	1	2	0	0
AC006372.3	2	1	1	34	31	31	13	13	28
AC006372.4	1	3	3	1	2	2	5	8	5
AC006378.1	35	24	24	20	18	21	14	20	22
AC006378.2	98	76	106	38	33	48	38	36	48
AC006380.1	0	0	0	0	0	0	0	0	0
AC006386.1	0	0	0	0	0	0	0	0	0
AC006386.2	0	0	0	0	0	0	0	0	0
AC006387.1	7	2	0	4	3	1	1	1	0
AC006390.1	0	0	0	0	0	0	0	0	0
AC006427.1	0	0	0	0	0	1	0	0	0
AC006435.1	0	0	0	0	0	0	0	0	0
AC006435.2	87	69	105	88	112	107	96	125	60
AC006435.3	0	0	0	0	0	0	0	0	0
AC006435.4	0	0	0	0	0	0	0	0	0
AC006435.5	0	0	0	0	0	0	0	0	0
AC006441.1	1	2	1	0	0	1	2	1	2
AC006441.2	0	0	0	0	0	0	0	0	0
AC006441.3	0	0	0	0	0	0	0	0	0
AC006441.4	0	0	1	0	1	0	1	1	1
AC006441.5	0	0	0	0	0	0	0	0	0
AC006445.1	0	0	0	0	0	0	0	2	0
AC006445.2	1	0	0	2	4	1	4	4	3
AC006449.1	0	0	0	0	2	2	1	1	4
AC006449.2	3	1	4	2	6	0	2	3	2
AC006449.3	1	1	0	0	0	2	1	0	0
AC006449.5	70	62	82	104	111	110	59	60	88
AC006449.6	16	25	22	17	9	13	33	25	28
AC006449.7	0	0	0	0	0	0	0	0	0
AC006450.1	0	0	0	1	10	6	1	1	4
AC006450.2	1	2	1	4	14	11	1	0	16
AC006450.3	0	0	0	19	17	17	4	3	16
AC006453.1	0	0	0	0	0	0	0	0	0
AC006453.2	2	0	2	8	6	17	17	29	18
AC006453.3	0	0	0	0	0	0	0	0	0
AC006453.4	0	0	0	0	0	0	0	0	0
AC006453.5	0	0	0	0	0	0	0	0	0
AC006455.1	0	0	0	0	0	0	0	0	0
AC006455.2	0	0	0	0	0	0	0	0	0
AC006455.3	0	0	0	0	0	0	0	0	0
AC006455.4	0	0	0	0	0	0	0	0	0
AC006455.5	0	0	0	0	0	0	0	0	0
AC006455.6	0	0	0	0	0	0	0	0	0
AC006455.7	0	0	0	0	0	0	0	0	0
AC006455.8	0	0	0	0	0	0	0	0	0
AC006457.1	0	0	0	0	0	0	0	0	0
AC006458.1	0	0	0	0	0	0	0	0	0
AC006460.1	0	4	0	0	1	0	0	0	0
AC006460.2	14	9	17	53	48	68	11	14	29
AC006461.1	0	0	0	0	0	0	1	0	0
AC006463.1	0	0	0	0	0	0	0	0	0
AC006466.1	5	1	5	8	4	5	7	3	6
AC006480.1	0	0	0	0	1	1	1	1	1
AC006480.2	32	29	33	31	28	30	23	24	28
AC006482.1	0	0	0	0	0	0	0	0	0
AC006483.1	1	0	0	0	0	0	0	0	0
AC006483.2	0	0	0	0	0	0	0	0	0
AC006484.1	0	0	0	0	0	0	0	0	0
AC006486.1	0	0	0	0	0	0	0	0	0
AC006486.2	2	1	0	1	5	5	4	10	10
AC006487.1	1	2	1	3	0	1	2	2	3
AC006487.2	0	0	1	1	0	0	0	0	0
AC006499.1	0	0	0	0	0	0	0	0	0
AC006499.2	0	0	0	0	0	0	0	0	0
AC006499.3	0	0	0	0	0	0	0	0	0
AC006499.4	0	0	0	0	0	0	0	0	0
AC006499.5	0	0	0	0	0	0	0	0	0
AC006499.6	0	0	0	0	0	0	0	0	0
AC006499.7	0	0	0	0	0	0	0	0	0
AC006499.8	0	0	0	0	0	0	0	0	0
AC006504.1	9	7	4	99	77	79	4	12	12
AC006504.2	0	0	0	0	0	0	0	0	0
AC006504.3	11	11	6	15	16	20	17	9	21
AC006504.4	0	0	0	0	0	0	0	0	0
AC006504.5	93	81	77	90	80	93	125	113	195
AC006504.6	0	0	0	0	0	0	1	0	0
AC006504.7	19	16	17	15	11	10	29	24	36
AC006509.1	0	0	0	0	0	0	1	0	0
AC006509.2	0	0	1	0	0	1	0	0	2
AC006511.1	0	0	0	0	0	0	0	0	0
AC006511.2	0	1	0	0	1	0	0	1	1
AC006511.3	76	116	75	94	65	74	99	103	114
AC006511.4	0	0	0	1	0	0	0	0	0
AC006511.5	10	7	7	3	5	3	7	6	0
AC006512.1	0	2	5	3	1	0	3	2	2
AC006512.2	0	0	1	0	0	0	0	0	0
AC006517.1	0	0	0	0	0	0	0	0	0
AC006518.1	12	10	11	15	5	2	6	1	8
AC006518.2	1	1	6	1	1	2	1	1	0
AC006529.1	0	0	0	0	0	0	0	0	0
AC006530.1	0	0	0	0	0	0	0	0	0
AC006538.1	181	215	289	376	403	503	414	488	428
AC006538.2	28	32	42	33	42	50	38	30	32
AC006538.3	0	0	0	0	0	0	0	0	0
AC006538.4	0	1	0	0	0	0	1	0	0
AC006539.1	0	0	0	0	0	0	0	1	0
AC006539.2	0	0	1	0	4	0	5	0	2
AC006539.3	0	0	0	0	0	0	0	0	0
AC006547.1	47	52	64	60	66	68	56	59	57
AC006547.2	0	0	0	0	0	0	0	0	0
AC006547.3	0	0	0	0	0	0	0	0	0
AC006548.1	0	0	0	0	0	0	0	0	0
AC006548.2	0	0	0	0	0	0	0	0	0
AC006557.1	2	2	1	8	5	8	0	2	5
AC006557.2	0	0	0	0	0	0	0	0	0
AC006557.3	0	0	0	0	0	0	0	0	0
AC006557.4	0	0	0	0	0	0	0	0	0
AC006557.5	1	1	0	2	1	2	3	2	2
AC006557.6	1	1	1	0	0	0	3	2	1
AC006566.1	0	0	0	0	1	1	2	0	1
AC006581.1	0	0	0	0	0	0	0	0	1
AC006581.2	65	33	75	46	42	50	41	33	36
AC006600.1	0	0	0	0	0	0	0	0	0
AC006600.2	2	1	3	5	10	1	2	3	2
AC006840.1	0	0	0	0	0	0	0	0	0
AC006924.1	0	0	0	0	0	0	0	0	0
AC006927.1	0	0	0	0	0	0	0	0	0
AC006927.2	0	0	0	0	0	0	0	0	0
AC006927.3	1	0	0	2	2	2	0	1	0
AC006927.4	0	0	0	0	0	0	0	1	0
AC006942.1	0	0	0	0	0	0	1	0	0
AC006946.1	1	1	0	1	0	1	0	1	1
AC006946.2	0	0	1	6	2	1	1	1	1
AC006946.3	0	0	0	1	0	1	0	1	0
AC006947.1	0	0	0	0	0	0	0	0	1
AC006960.1	0	0	0	3	3	3	1	2	0
AC006960.2	0	0	0	0	0	0	0	0	0
AC006960.3	1	0	0	4	3	5	0	6	5
AC006963.1	3	3	4	14	14	16	5	9	12
AC006965.1	0	0	3	0	0	0	1	1	0
AC006967.1	0	0	0	0	0	0	0	0	0
AC006967.2	0	1	0	0	0	0	0	0	0
AC006967.3	0	0	0	0	1	0	0	0	0
AC006970.1	0	0	0	0	0	0	0	0	0
AC006970.2	0	0	0	0	0	0	0	0	0
AC006971.1	10	19	5	6	5	6	4	10	1
AC006974.1	2	9	7	4	3	6	2	0	2
AC006974.2	19	26	35	1	3	5	2	0	1
AC006978.1	168	201	214	124	108	104	102	106	112
AC006978.2	2	0	1	0	0	0	0	2	0
AC006986.1	0	0	0	0	0	0	0	0	0
AC006987.1	0	0	0	0	0	0	0	0	0
AC006989.1	0	0	0	0	0	0	0	0	0
AC006994.1	1	1	0	1	0	1	1	2	0
AC006994.2	16	27	18	7	7	7	5	11	10
AC007000.1	13	23	14	12	9	15	21	26	25
AC007000.2	1	0	1	2	1	3	3	2	1
AC007000.3	0	0	0	0	0	1	0	0	0
AC007001.1	0	0	0	0	0	0	0	0	0
AC007003.1	0	0	0	0	0	0	0	0	0
AC007009.1	0	0	0	0	0	0	0	0	0
AC007012.1	0	0	0	0	0	0	0	0	0
AC007012.2	0	0	0	0	0	0	0	0	0
AC007014.1	0	1	0	0	0	0	0	0	1
AC007014.2	1	1	1	0	2	1	0	0	1
AC007016.1	0	0	0	0	0	0	0	0	0
AC007029.1	1	1	1	0	0	0	2	0	1
AC007032.1	0	0	1	0	0	0	0	0	1
AC007036.1	1	2	1	2	2	1	1	0	1
AC007036.2	7	5	6	3	2	2	3	3	2
AC007036.3	0	0	0	0	0	0	0	0	0
AC007038.1	11	15	19	35	23	13	18	9	20
AC007038.2	10	23	14	11	17	14	16	14	16
AC007040.1	0	0	0	0	0	0	0	0	0
AC007040.2	2	6	4	4	1	2	6	1	5
AC007041.1	1	3	0	1	1	4	3	2	2
AC007064.1	0	0	0	0	0	0	0	0	0
AC007064.2	0	0	0	0	0	0	0	0	0
AC007064.3	0	0	0	0	0	0	0	0	0
AC007064.4	0	0	0	0	0	0	0	0	0
AC007066.1	0	0	1	0	0	1	0	0	2
AC007066.2	72	75	68	93	86	69	71	61	133
AC007068.1	0	0	0	0	0	0	0	0	0
AC007068.2	0	0	0	0	0	0	0	0	0
AC007091.1	1	0	1	0	1	2	3	6	0
AC007098.1	28	31	19	38	37	32	16	20	57
AC007098.2	0	0	0	0	0	0	0	0	0
AC007099.1	0	0	0	0	0	0	0	0	0
AC007099.2	0	0	0	0	0	0	0	0	0
AC007100.1	0	0	0	0	0	0	0	0	0
AC007106.1	0	0	0	0	0	0	0	0	0
AC007114.1	17	15	9	0	12	6	23	23	10
AC007114.2	5	6	6	1	2	3	3	2	4
AC007115.1	0	0	0	0	0	0	0	0	0
AC007126.1	0	0	1	2	1	1	2	2	12
AC007128.1	2	7	4	8	2	5	9	5	4
AC007128.2	1	0	1	0	0	0	0	0	0
AC007136.1	0	0	0	0	0	0	0	0	0
AC007151.1	0	0	0	0	0	0	0	0	0
AC007159.1	5	0	1	8	17	22	41	20	1
AC007160.1	0	0	0	0	0	0	0	0	0
AC007161.1	0	0	0	0	0	0	0	0	0
AC007161.2	0	0	0	0	0	0	2	0	2
AC007161.3	0	0	0	0	0	0	0	0	0
AC007163.1	0	0	0	0	0	0	0	0	0
AC007179.1	0	0	0	0	0	0	0	0	0
AC007179.2	2	0	0	0	0	1	0	0	0
AC007179.3	0	0	0	0	0	0	0	0	0
AC007182.1	1	0	0	0	0	0	1	1	0
AC007182.2	17	11	16	15	11	12	12	15	10
AC007182.3	0	0	0	0	0	0	0	0	0
AC007191.1	33	32	35	61	47	40	37	58	66
AC007192.1	0	1	1	0	1	0	0	0	0
AC007192.2	0	0	0	0	0	0	0	0	0
AC007193.1	0	0	0	0	0	0	0	0	0
AC007193.2	0	0	3	1	0	3	1	0	1
AC007193.3	0	0	0	0	0	0	0	0	0
AC007204.1	1	1	1	1	1	2	1	1	0
AC007204.2	1	0	0	1	1	1	1	1	1
AC007207.1	0	0	0	0	0	0	2	0	0
AC007215.1	0	1	0	0	0	0	0	0	1
AC007216.1	0	1	0	0	0	0	0	1	0
AC007216.2	1	2	6	2	0	0	0	2	0
AC007216.3	6	8	9	3	5	3	4	8	3
AC007216.4	7	10	9	7	3	6	4	3	6
AC007216.5	0	0	0	0	0	0	0	0	0
AC007218.1	1	1	1	1	0	0	0	1	0
AC007218.2	1	0	1	1	0	0	0	0	0
AC007220.1	8	13	11	6	8	9	7	7	6
AC007221.1	1	0	1	0	0	0	0	0	0
AC007223.1	0	0	1	0	0	1	0	0	0
AC007224.1	0	0	0	0	0	2	0	2	0
AC007224.2	0	0	0	0	0	0	0	0	0
AC007225.1	1	0	1	2	0	0	5	2	3
AC007225.2	0	0	0	0	0	0	0	0	0
AC007229.1	1	3	1	1	3	5	4	1	4
AC007237.1	0	0	0	0	0	0	0	0	0
AC007238.1	17	16	12	12	6	23	21	16	23
AC007241.1	0	0	0	0	0	0	0	0	0
AC007250.1	0	0	0	3	0	2	2	0	2
AC007253.1	0	0	0	0	0	0	0	0	0
AC007255.1	11	10	11	16	15	16	4	7	9
AC007255.2	0	0	0	0	0	0	0	0	0
AC007256.1	5	3	5	10	9	6	6	4	7
AC007262.1	0	0	0	0	0	0	0	0	0
AC007272.1	0	0	0	0	0	1	1	1	1
AC007274.1	0	0	0	0	0	0	0	0	0
AC007274.2	0	0	0	0	0	0	0	0	0
AC007274.3	0	0	0	0	0	0	0	0	0
AC007275.1	0	0	0	0	0	0	0	0	0
AC007277.1	12	5	5	1	8	5	15	9	19
AC007278.1	0	0	0	0	0	0	0	0	0
AC007278.2	0	0	0	0	0	0	0	0	0
AC007279.1	1	2	3	0	1	4	4	1	0
AC007283.1	0	0	0	0	0	0	0	0	0
AC007283.2	0	1	0	0	0	0	0	0	0
AC007285.1	7	4	6	10	9	19	4	5	14
AC007285.2	31	15	14	12	16	10	8	9	7
AC007292.1	2	7	5	10	14	10	14	15	29
AC007292.2	5	8	1	6	12	11	11	11	9
AC007292.3	2	0	1	0	4	2	0	0	0
AC007298.1	0	1	0	0	0	1	0	0	0
AC007298.2	0	0	0	0	0	1	0	2	0
AC007308.1	0	0	0	0	0	0	0	0	0
AC007312.1	0	0	0	0	0	0	0	1	0
AC007314.1	1	1	0	1	0	0	0	0	1
AC007318.1	17	24	23	21	25	15	34	27	29
AC007318.2	4	5	3	6	4	6	3	3	13
AC007319.1	2	0	0	1	1	1	1	0	1
AC007322.1	0	0	0	0	0	0	0	0	0
AC007322.2	0	0	0	0	0	0	0	0	0
AC007322.3	0	0	0	0	0	0	0	0	0
AC007322.4	0	0	0	0	0	0	0	0	0
AC007326.1	1	2	5	12	6	9	4	5	7
AC007326.2	0	0	0	0	1	0	0	0	0
AC007326.3	2	3	0	2	0	1	1	2	2
AC007326.4	0	0	0	0	0	0	0	0	0
AC007326.5	0	0	0	0	0	0	0	0	1
AC007327.1	0	0	1	0	0	0	0	0	0
AC007327.2	0	0	0	0	0	0	0	0	0
AC007333.1	0	1	0	0	0	0	0	0	0
AC007333.2	0	0	0	0	0	0	0	0	0
AC007336.1	4	2	8	5	2	4	1	1	5
AC007336.2	0	0	0	0	0	0	0	0	0
AC007336.3	0	0	0	0	0	1	0	0	0
AC007342.1	0	1	1	0	1	0	0	0	0
AC007342.2	0	0	0	0	0	0	0	0	0
AC007342.3	0	0	0	1	0	0	0	1	1
AC007342.4	0	0	0	0	0	0	0	0	4
AC007342.5	0	0	0	0	0	0	0	0	0
AC007342.6	8	6	3	6	2	1	4	3	1
AC007342.7	124	88	118	101	100	88	95	111	96
AC007342.8	0	0	0	0	0	0	0	0	3
AC007342.9	0	0	0	0	0	0	0	1	1
AC007344.1	0	1	0	1	0	1	0	0	0
AC007346.1	0	0	0	0	0	0	0	0	0
AC007346.2	0	0	0	0	0	0	0	0	0
AC007347.1	4	1	2	0	2	0	0	2	3
AC007347.2	0	0	0	0	0	0	0	0	0
AC007349.1	0	1	1	0	2	0	0	0	0
AC007349.2	0	0	0	0	0	0	0	0	0
AC007349.3	0	0	0	0	0	0	0	0	0
AC007349.4	4	1	2	0	0	1	0	0	2
AC007359.1	0	0	0	0	0	0	0	0	0
AC007362.1	3	0	0	18	13	7	13	9	25
AC007363.1	0	0	0	0	0	0	0	0	0
AC007364.1	3	5	1	1	0	2	2	1	1
AC007365.1	1	2	2	5	0	1	6	4	3
AC007365.2	0	0	0	1	0	0	0	0	0
AC007368.1	0	0	0	1	1	1	1	0	1
AC007368.2	0	0	0	0	0	0	0	0	0
AC007370.1	0	0	1	0	0	0	0	0	0
AC007370.2	0	0	2	1	1	2	0	1	1
AC007375.1	0	0	0	0	0	0	0	0	0
AC007375.2	2	1	1	14	12	11	2	3	3
AC007376.1	0	0	0	0	0	0	0	0	0
AC007376.2	1	0	0	0	2	1	1	0	0
AC007378.1	0	1	0	0	0	0	0	1	0
AC007381.1	0	0	0	0	0	1	0	0	0
AC007382.1	105	110	105	167	138	159	100	103	159
AC007383.1	0	0	0	0	0	0	0	0	0
AC007383.2	19	39	24	26	33	15	36	36	45
AC007383.3	0	0	0	0	0	0	0	0	0
AC007384.1	0	1	0	0	0	0	2	0	3
AC007386.1	8	3	6	3	0	4	4	1	2
AC007387.1	0	0	1	0	0	0	0	1	2
AC007389.1	10	7	5	3	3	3	5	8	5
AC007389.2	0	2	0	0	0	0	1	0	0
AC007389.3	0	0	0	0	0	0	0	0	0
AC007389.4	0	0	1	0	0	0	0	0	0
AC007389.5	3	3	5	3	5	3	2	1	7
AC007390.1	0	0	0	1	0	0	0	0	0
AC007390.2	68	61	55	54	46	42	33	28	46
AC007391.1	0	0	0	0	0	1	0	0	0
AC007394.1	0	0	0	0	0	0	0	0	0
AC007395.1	0	0	0	1	0	0	1	0	0
AC007402.1	0	0	0	3	6	5	0	1	1
AC007403.1	0	0	0	0	0	1	0	0	0
AC007405.1	34	26	25	25	23	13	32	35	47
AC007405.2	8	8	22	7	9	11	13	9	9
AC007405.3	44	53	37	55	39	43	65	69	105
AC007406.1	0	0	0	0	0	0	0	1	1
AC007406.2	0	0	0	0	0	0	0	0	1
AC007406.3	10	3	9	10	10	13	8	13	17
AC007406.4	0	0	0	0	1	0	0	1	0
AC007406.5	316	293	320	288	302	248	226	260	426
AC007422.1	0	0	0	0	0	0	0	0	0
AC007422.2	0	0	0	0	0	0	0	0	0
AC007423.1	1	5	1	0	0	1	3	1	0
AC007424.1	3	1	0	5	1	5	4	3	6
AC007431.1	1	4	6	2	0	1	1	1	2
AC007431.2	0	1	0	0	0	0	0	0	0
AC007431.3	0	0	0	0	0	0	0	0	0
AC007435.1	0	0	0	0	0	0	0	0	0
AC007448.1	0	0	0	0	0	0	0	0	0
AC007448.2	0	0	0	0	0	0	0	0	1
AC007448.3	0	0	0	0	0	0	0	1	0
AC007450.1	0	0	0	0	0	0	0	0	0
AC007450.2	0	0	0	0	0	0	0	0	0
AC007450.3	1	0	0	1	0	1	0	0	0
AC007450.4	0	0	0	0	0	0	0	0	1
AC007458.1	0	0	0	0	0	0	0	0	0
AC007463.1	0	0	0	0	0	0	1	0	0
AC007485.1	3	0	1	0	0	0	2	0	0
AC007485.2	261	200	249	368	332	309	259	293	381
AC007490.1	96	81	88	69	71	49	39	45	48
AC007491.1	0	0	0	1	0	0	1	0	0
AC007493.1	0	0	0	0	1	0	1	0	0
AC007493.2	0	0	0	1	0	0	1	0	1
AC007494.1	10	13	12	0	2	1	1	2	1
AC007494.2	1	0	2	1	0	0	0	0	0
AC007494.3	0	0	0	0	0	1	0	1	2
AC007495.1	0	0	0	1	0	0	0	0	2
AC007496.1	1	0	0	0	0	0	1	1	0
AC007496.2	0	0	0	0	0	0	0	0	0
AC007496.3	3	2	2	0	1	0	1	1	1
AC007497.1	1	4	1	7	6	6	0	3	8
AC007513.1	0	0	0	0	0	0	0	0	0
AC007527.1	0	0	0	0	0	1	0	0	0
AC007527.2	0	0	0	0	0	0	0	0	0
AC007529.1	0	0	0	0	0	0	0	0	0
AC007529.2	1	3	3	3	1	0	0	1	6
AC007533.1	4	1	1	1	1	0	0	0	0
AC007536.1	0	0	0	0	0	0	0	0	0
AC007537.1	3	4	1	2	3	0	1	0	1
AC007540.1	0	0	0	1	0	0	0	0	0
AC007541.1	37	30	31	49	59	36	46	56	43
AC007546.1	10	7	6	2	2	4	2	3	3
AC007546.2	0	1	0	0	0	0	0	0	2
AC007547.1	0	0	0	1	0	0	1	0	0
AC007547.2	0	0	0	0	1	0	1	0	2
AC007551.1	0	1	1	0	1	0	0	0	0
AC007551.2	0	0	0	0	0	0	0	0	0
AC007552.1	1	0	0	0	0	0	0	0	0
AC007552.2	23	10	8	21	14	20	11	4	24
AC007556.1	0	0	0	0	0	0	0	0	0
AC007557.1	0	0	0	1	0	0	1	1	0
AC007557.2	0	0	0	0	0	0	0	0	0
AC007557.3	0	0	0	1	0	1	0	0	0
AC007557.4	0	0	0	0	0	1	0	1	0
AC007559.1	0	0	1	1	0	0	0	1	0
AC007560.1	0	0	0	1	0	1	1	2	1
AC007562.1	0	0	0	1	0	1	0	0	0
AC007563.1	0	1	1	1	0	2	3	3	1
AC007563.2	0	0	0	0	0	0	1	0	0
AC007563.3	0	0	0	0	0	0	1	0	0
AC007566.1	39	35	35	21	14	13	20	38	13
AC007566.2	0	0	0	0	0	0	0	0	0
AC007568.1	0	0	1	0	0	0	2	0	0
AC007569.1	1	2	1	4	2	0	0	0	6
AC007570.1	1	0	0	1	1	0	0	0	1
AC007595.1	0	0	0	0	0	0	0	0	0
AC007598.1	1	0	0	0	0	0	0	0	1
AC007598.2	0	0	0	1	0	0	0	0	0
AC007598.3	0	0	0	0	1	0	0	0	0
AC007599.1	0	0	0	0	0	0	0	0	0
AC007599.2	0	0	1	0	0	0	0	0	0
AC007601.1	0	0	0	0	0	0	0	0	0
AC007601.2	0	0	0	0	0	0	0	0	0
AC007603.1	0	0	0	0	0	0	0	0	0
AC007603.2	0	0	0	0	0	0	0	0	0
AC007603.3	0	0	0	0	2	0	0	0	0
AC007608.1	0	0	0	0	0	1	1	0	0
AC007608.2	0	1	0	0	0	0	0	0	0
AC007608.3	12	9	4	2	5	5	10	10	4
AC007608.4	0	0	0	0	0	0	0	0	0
AC007610.1	1	0	0	0	0	0	0	0	0
AC007610.2	7	2	2	7	7	3	5	7	6
AC007610.3	0	0	0	0	0	0	0	1	0
AC007610.4	14	7	8	15	8	5	3	8	6
AC007611.1	2	4	1	0	1	3	0	2	3
AC007613.1	0	0	0	1	2	1	2	3	4
AC007614.1	3	2	0	38	14	23	2	0	4
AC007614.2	1	0	1	1	0	0	0	0	0
AC007618.1	0	0	0	0	0	0	0	0	0
AC007619.1	6	7	5	4	3	6	4	0	4
AC007619.2	0	0	0	0	0	0	2	0	0
AC007620.1	0	0	0	0	0	0	0	0	0
AC007620.2	0	0	0	0	0	0	0	0	0
AC007620.3	4	5	6	2	2	4	1	3	3
AC007621.1	0	0	0	0	1	0	1	0	0
AC007622.1	17	12	11	12	13	5	17	9	17
AC007622.2	13	16	9	24	21	20	25	22	38
AC007631.1	0	0	0	0	0	0	0	0	0
AC007637.1	12	29	14	2	1	8	10	14	11
AC007638.1	0	0	0	0	0	0	0	0	0
AC007638.2	2	0	1	1	1	0	0	0	0
AC007639.1	1	0	1	1	0	0	1	1	1
AC007652.1	0	0	0	0	0	0	0	0	0
AC007655.1	0	0	0	0	0	0	1	0	0
AC007656.1	0	0	0	0	0	0	0	0	0
AC007656.2	3	0	1	1	2	2	5	6	8
AC007656.3	0	0	0	0	0	0	1	0	0
AC007663.1	10	21	21	14	4	19	6	13	16
AC007663.2	4	6	6	3	0	1	0	2	1
AC007663.3	5	6	2	5	2	5	6	6	3
AC007663.4	52	46	30	52	54	52	39	41	55
AC007666.1	7	2	10	7	6	9	2	2	0
AC007671.1	11	18	10	7	10	7	4	6	9
AC007673.1	0	0	0	3	2	0	2	2	1
AC007677.1	0	0	0	0	0	0	0	0	0
AC007679.1	0	0	0	0	0	0	0	0	0
AC007679.2	0	0	0	0	0	0	0	0	0
AC007681.1	4	5	1	8	7	8	5	2	6
AC007683.1	2	1	3	7	2	4	5	5	7
AC007683.2	2	0	0	0	0	0	0	0	0
AC007684.1	2	6	1	2	2	1	1	1	0
AC007685.1	0	0	0	2	0	0	0	0	1
AC007686.1	0	0	0	0	0	0	0	0	0
AC007686.2	0	1	0	0	0	0	1	1	2
AC007686.3	49	59	63	50	41	47	43	68	69
AC007687.1	4	6	7	5	6	9	4	6	7
AC007688.1	1	5	4	6	4	8	1	7	3
AC007688.2	0	0	0	0	0	0	0	0	1
AC007690.1	0	0	0	0	0	0	0	0	0
AC007718.1	0	0	0	0	0	0	0	0	0
AC007728.1	2	1	1	0	0	0	0	0	1
AC007728.2	1	1	1	2	2	1	2	5	14
AC007728.3	1	0	0	0	0	0	0	0	0
AC007731.1	53	31	43	25	25	32	29	37	40
AC007731.2	1	1	1	0	0	0	0	0	0
AC007731.3	1	0	0	1	1	0	0	0	0
AC007731.4	0	0	0	0	0	0	0	0	0
AC007738.1	0	0	0	0	0	0	0	0	0
AC007741.1	0	1	0	0	0	0	0	0	0
AC007742.1	0	0	0	0	0	0	0	0	0
AC007742.2	0	0	0	0	0	0	0	0	0
AC007743.1	7	4	6	24	20	25	22	28	40
AC007744.1	0	0	0	0	0	0	0	0	0
AC007749.1	0	0	0	0	0	0	0	4	0
AC007750.1	0	0	0	0	0	0	0	0	0
AC007751.1	3	3	2	0	2	0	1	1	4
AC007773.1	15	11	12	7	10	12	30	25	13
AC007780.1	10	15	10	16	12	15	17	16	13
AC007785.1	0	3	3	0	0	0	2	4	3
AC007785.2	1	0	1	0	0	0	3	4	2
AC007785.3	2	0	3	0	9	3	2	3	4
AC007786.1	17	27	17	10	9	13	13	18	15
AC007786.2	9	10	9	8	16	10	11	5	6
AC007786.3	1	5	3	2	1	3	3	1	0
AC007787.1	0	0	0	0	0	0	0	0	0
AC007787.2	3	0	1	3	7	4	3	0	1
AC007790.1	0	0	0	1	0	0	1	4	0
AC007792.1	0	1	0	0	0	0	1	0	0
AC007795.1	0	0	0	0	0	0	0	0	0
AC007823.1	16	4	11	7	5	6	4	4	7
AC007834.1	1	0	0	0	0	0	0	1	0
AC007834.2	2	1	0	0	0	1	0	0	0
AC007842.1	86	67	96	88	100	86	79	104	111
AC007848.1	0	0	0	3	3	2	9	7	16
AC007848.2	0	0	0	1	1	0	1	0	0
AC007849.1	0	0	0	0	0	1	0	0	0
AC007849.2	0	0	0	0	0	0	1	0	0
AC007861.1	0	0	0	0	0	0	0	0	0
AC007861.2	0	0	0	0	0	0	0	0	0
AC007876.1	0	0	0	0	0	0	0	0	0
AC007878.1	16	8	14	21	23	19	4	11	15
AC007879.1	0	2	0	1	0	0	1	1	1
AC007879.2	0	0	0	0	2	2	2	2	6
AC007879.3	4	1	2	1	1	1	1	2	1
AC007879.4	2	1	0	0	2	0	0	0	1
AC007881.1	0	0	0	0	0	0	0	0	0
AC007881.2	0	0	0	0	0	0	0	0	0
AC007881.3	1	5	3	0	2	0	6	1	6
AC007899.1	2	0	1	1	1	0	0	0	1
AC007906.1	0	0	0	0	0	0	1	1	0
AC007906.2	3	2	1	0	2	0	2	3	10
AC007907.1	0	0	0	0	0	0	0	0	1
AC007919.1	0	0	0	1	0	0	0	0	0
AC007919.2	1	0	0	0	0	0	0	0	0
AC007920.1	1	0	0	0	0	0	1	0	1
AC007920.2	43	64	39	25	16	39	16	21	24
AC007922.1	0	0	1	1	0	1	0	0	1
AC007922.2	0	1	0	0	1	0	0	0	0
AC007922.3	0	0	0	0	1	0	0	0	0
AC007923.1	0	0	0	1	0	0	0	0	1
AC007923.2	1	0	0	0	0	0	0	0	0
AC007923.3	0	0	0	0	0	0	0	0	0
AC007923.4	0	0	0	0	0	0	0	0	0
AC007938.1	4	7	7	9	8	15	10	16	13
AC007938.2	5	1	3	4	5	8	6	9	14
AC007938.3	182	98	135	85	95	89	168	269	439
AC007948.1	0	0	0	0	0	0	0	0	0
AC007950.1	0	0	0	0	0	0	0	1	0
AC007950.2	0	1	0	4	1	7	0	2	2
AC007952.1	0	0	0	0	0	0	0	0	0
AC007952.2	0	1	0	0	0	0	1	0	0
AC007952.3	0	0	0	0	0	0	0	0	0
AC007952.4	0	0	1	0	0	1	0	0	4
AC007952.5	0	0	0	0	0	0	0	0	0
AC007952.6	0	0	0	0	0	0	0	0	0
AC007952.7	0	0	0	0	0	0	0	0	0
AC007952.8	0	0	0	0	0	0	0	0	0
AC007952.9	0	0	0	0	0	0	0	0	0
AC007953.1	0	0	0	0	0	0	0	0	0
AC007953.2	0	0	0	1	0	0	0	0	0
AC007954.1	2	2	1	4	0	0	0	2	0
AC007956.1	4	4	5	3	5	5	3	2	1
AC007967.1	0	0	0	0	0	0	0	0	0
AC007967.2	0	0	0	0	0	0	0	0	0
AC007967.3	0	0	0	0	0	0	0	0	0
AC007967.4	0	0	0	0	0	0	0	0	0
AC007969.1	60	56	73	45	73	73	81	72	62
AC007969.2	0	1	1	0	0	0	0	0	0
AC007991.1	0	0	0	0	0	0	0	0	0
AC007991.2	0	0	0	0	0	0	0	0	0
AC007991.3	0	0	0	0	0	0	0	0	0
AC007991.4	0	0	0	0	0	0	0	0	0
AC007992.1	0	0	0	0	0	0	0	0	0
AC007992.2	0	0	0	0	0	0	0	0	0
AC007993.1	0	0	0	0	0	1	0	0	1
AC007993.2	0	0	0	0	0	0	0	2	1
AC007993.3	0	0	1	2	0	0	0	0	1
AC007996.1	27	43	28	33	38	30	49	37	66
AC007998.1	0	0	0	0	0	0	0	0	0
AC007998.2	0	0	0	0	0	0	0	0	0
AC007998.3	0	0	0	1	1	0	1	2	0
AC007998.4	0	0	0	0	0	0	1	1	0
AC007998.5	2	5	3	3	2	4	0	3	4
AC008011.1	0	0	0	0	0	0	0	0	0
AC008011.2	0	0	0	0	0	0	0	0	0
AC008013.1	21	14	15	21	20	22	19	19	20
AC008013.2	2	0	1	3	5	3	6	4	0
AC008013.3	0	0	1	6	5	2	0	0	0
AC008014.1	13	22	13	9	6	12	23	26	17
AC008015.1	0	0	0	0	0	0	0	0	0
AC008026.1	22	24	14	23	16	19	22	17	18
AC008026.2	0	0	0	0	0	0	0	0	1
AC008026.3	1	1	0	0	0	0	0	0	1
AC008033.1	0	0	0	0	1	0	0	1	0
AC008033.2	0	0	0	0	0	0	0	0	0
AC008033.3	0	0	1	0	0	0	0	0	1
AC008035.1	3	1	2	2	0	0	1	3	0
AC008038.1	192	181	149	160	168	185	215	188	218
AC008040.1	19	18	19	20	13	12	5	15	33
AC008040.2	0	0	0	0	0	0	0	0	0
AC008040.3	0	0	0	0	0	0	0	0	0
AC008040.4	0	0	0	0	0	0	0	0	0
AC008050.1	2	1	3	3	1	1	0	0	0
AC008055.1	1	0	0	0	0	0	0	0	0
AC008056.1	0	0	1	0	1	0	0	0	0
AC008056.2	1	4	0	2	0	0	1	0	0
AC008060.1	5	6	10	3	7	11	54	51	46
AC008060.2	1	0	3	4	3	2	6	8	3
AC008060.3	19	27	24	20	20	29	21	10	2
AC008060.4	11	9	7	5	9	17	40	33	37
AC008063.1	0	0	0	0	0	0	0	0	0
AC008063.2	0	0	0	1	0	0	0	0	0
AC008065.1	0	2	0	0	0	0	0	0	0
AC008066.1	2	4	8	6	6	2	1	1	3
AC008067.1	6	5	3	17	18	11	3	8	8
AC008069.1	0	0	0	0	0	0	0	0	0
AC008072.1	0	0	0	0	0	0	0	0	0
AC008073.1	5	2	2	3	3	2	6	4	4
AC008073.2	1	1	1	4	1	3	2	2	3
AC008073.3	1	1	0	2	2	0	1	1	0
AC008074.1	0	2	2	3	2	2	3	1	1
AC008074.2	9	15	9	42	21	34	22	26	40
AC008079.1	18	17	31	28	20	27	20	29	33
AC008080.1	0	0	0	0	0	0	0	0	0
AC008080.2	0	0	0	0	0	0	0	0	0
AC008080.3	0	0	0	0	0	0	1	0	0
AC008080.4	0	0	0	4	0	0	17	3	2
AC008083.1	0	0	0	0	0	0	0	0	0
AC008083.2	0	0	0	1	0	0	0	2	1
AC008083.3	0	0	0	0	0	0	0	0	0
AC008088.1	0	0	0	0	0	0	0	0	0
AC008103.1	0	0	0	0	0	0	0	0	1
AC008105.1	24	7	9	52	41	66	26	26	55
AC008105.2	0	0	0	0	1	1	0	0	0
AC008105.3	10	2	7	22	30	24	31	16	14
AC008114.1	0	1	0	0	0	0	0	0	0
AC008115.1	1	0	0	1	0	1	0	0	0
AC008115.2	2	3	2	0	2	1	1	0	2
AC008115.3	46	37	29	61	49	50	29	32	55
AC008115.4	17	10	16	22	15	7	14	16	14
AC008121.1	0	0	2	0	0	0	1	0	0
AC008121.2	2	4	2	3	2	7	4	2	1
AC008121.3	2	1	1	0	0	0	0	0	0
AC008124.1	1369	1149	1134	1242	1181	1141	838	808	1105
AC008125.1	0	0	0	0	0	0	0	0	0
AC008126.1	5	4	1	1	7	1	0	2	0
AC008127.1	0	0	0	1	0	0	0	0	0
AC008127.2	0	0	0	0	0	0	0	0	0
AC008132.1	0	3	3	0	1	0	0	0	1
AC008132.2	0	0	0	0	0	0	0	0	0
AC008133.1	0	0	0	0	0	0	0	0	0
AC008133.2	0	0	0	0	0	0	0	0	0
AC008134.1	0	0	0	0	0	0	0	0	0
AC008147.1	0	0	0	0	0	0	0	0	0
AC008147.2	21	13	13	5	10	6	11	10	9
AC008147.3	0	1	0	1	1	0	0	0	0
AC008147.4	2	1	1	1	1	3	2	0	0
AC008149.1	0	0	1	0	0	0	0	0	0
AC008154.1	0	0	0	0	0	0	0	0	0
AC008154.2	3	4	2	1	0	0	1	1	1
AC008155.1	0	0	0	0	0	0	0	0	0
AC008162.1	0	0	0	0	0	0	0	0	0
AC008162.2	0	0	0	0	0	0	0	0	0
AC008163.1	0	0	0	0	0	0	0	0	0
AC008164.1	0	0	1	0	0	0	0	1	1
AC008171.1	0	0	0	0	0	2	0	0	0
AC008175.1	0	0	0	0	0	0	0	0	0
AC008175.2	0	0	0	0	0	0	0	0	0
AC008243.1	11	8	6	9	1	3	3	1	8
AC008250.1	0	0	0	0	0	1	0	0	0
AC008250.2	1	1	0	0	0	0	0	0	0
AC008264.1	0	1	0	3	1	1	0	0	0
AC008264.2	6	5	4	33	19	38	6	1	4
AC008267.1	5	3	4	1	1	2	3	0	3
AC008267.2	3	3	0	5	2	4	1	4	3
AC008267.3	18	14	10	18	23	32	23	19	17
AC008267.4	2	0	0	0	0	0	1	2	0
AC008267.5	21	43	29	24	15	12	36	40	26
AC008267.6	0	0	0	0	0	0	0	0	0
AC008267.7	0	0	0	0	0	0	1	2	0
AC008267.8	0	1	0	1	0	0	0	0	1
AC008268.1	0	0	0	0	0	1	0	0	0
AC008269.1	0	0	0	0	4	2	2	3	1
AC008269.2	1	0	0	1	0	0	0	0	1
AC008277.1	31	27	34	7	1	3	12	3	6
AC008277.2	0	0	0	0	1	0	0	0	0
AC008278.1	0	0	0	0	0	0	0	0	0
AC008278.2	2	3	2	2	1	3	3	4	2
AC008280.1	0	0	0	0	0	0	2	0	0
AC008280.2	0	0	0	0	0	0	0	0	0
AC008280.3	6	3	2	9	15	3	13	12	22
AC008378.1	0	0	0	0	1	0	0	0	0
AC008379.1	0	0	0	0	0	0	0	0	0
AC008385.1	0	0	2	0	0	0	0	0	0
AC008393.1	88	69	76	51	63	66	63	57	78
AC008395.1	0	0	1	0	0	0	0	0	0
AC008403.1	0	0	0	0	0	0	0	0	0
AC008403.2	0	0	0	0	0	0	0	0	0
AC008403.3	2	1	3	2	0	3	2	4	3
AC008406.1	0	0	0	0	0	0	0	0	0
AC008406.2	0	0	0	0	0	0	0	0	0
AC008406.3	0	0	0	0	0	0	0	0	0
AC008410.1	0	0	0	0	0	0	0	0	0
AC008413.1	0	0	0	0	0	0	0	0	0
AC008413.2	0	0	0	0	0	0	0	0	0
AC008415.1	6	3	7	2	1	1	1	6	0
AC008417.1	2	1	0	0	0	1	1	1	0
AC008427.1	3	5	7	3	2	2	3	1	4
AC008429.1	41	58	57	27	26	31	24	35	23
[truncated: 54,301 more rows]
